# Supplementary material for: Shared genetic etiology underlying Alzheimer’s disease and major depressive disorder
Source: Transl Psychiatry. 2020 Mar 9;10:88. doi: 10.1038/s41398-020-0769-y (PMC7062839; doi:10.1038/s41398-020-0769-y)
Supplement: Supplementary file 4 — Supplemental Table S1. Summary statistics for analysis of LOAD conditional on MDD. [file 41398_2020_769_MOESM4_ESM.xlsx]

## Sheet: Sheet1
Supplemental Table S1: LOADcMDD
SNP	Chr	Position	minor allele	MAF	Nearest Gene	Nearest Gene type	Conditional FDR Q(LOAD|MDD)	AD Beta	AD Beta SE	AD p value	MDD OR	MDD OR SE	MDD p value
rs1582763	chr11	60021948	A	0.3628	MS4A4E	protein_coding	1.39617e-10	-0.1232	0.0149	1.186e-16	1.01552	0.0092	0.0938
rs1530914	chr11	60028940	T	0.5994	MS4A4E	protein_coding	2.54474e-10	0.1154	0.0146	2.594e-15	0.98639	0.008	0.08789
rs7110631	chr11	85856187	C	0.6839	RNU6-560P	snRNA	2.59949e-10	-0.1225	0.0155	2.429e-15	1.02163	0.0095	0.0245
rs1026254	chr11	60030457	T	0.5994	MS4A4A	protein_coding	2.84296e-10	-0.1155	0.0146	2.415e-15	1.01379	0.008	0.0887
rs1026255	chr11	60029949	A	0.5994	MS4A4A	protein_coding	2.92602e-10	0.1157	0.0146	2.237e-15	0.98669	0.008	0.09504
rs2162254	chr11	60039917	A	0.5984	MS4A4A	protein_coding	3.09449e-10	0.1181	0.0147	7.886e-16	0.98669	0.0081	0.09751
rs10736700	chr11	60031399	T	0.5994	MS4A4A	protein_coding	3.20937e-10	-0.1157	0.0146	2.181e-15	1.01369	0.008	0.09036
rs7128450	chr11	60031270	C	0.5994	MS4A4A	protein_coding	3.2306e-10	0.1159	0.0146	1.921e-15	0.98669	0.008	0.09489
rs10792832	chr11	85867875	A	0.6282	RNU6-560P	snRNA	3.37297e-10	-0.1195	0.0148	7.555e-16	1.02051	0.0092	0.02696
rs7941541	chr11	85858538	A	0.6839	RNU6-560P	snRNA	3.62969e-10	0.1231	0.0155	1.626e-15	0.97893	0.0095	0.02512
rs10736701	chr11	60031476	T	0.5994	MS4A4A	protein_coding	3.69055e-10	0.116	0.0146	1.881e-15	0.98649	0.008	0.08994
rs983392	chr11	59923508	A	0.4145	AP001257.1	lincRNA	4.00083e-10	0.1151	0.0147	4.758e-15	0.98393	0.0091	0.07403
rs6591559	chr11	60025565	A	0.5994	MS4A4E	protein_coding	4.02153e-10	-0.1142	0.0146	4.441e-15	1.01349	0.008	0.09507
rs567075	chr11	85830157	T	0.6819	snoU13	snoRNA	4.11867e-10	-0.1199	0.0153	5.248e-15	1.01806	0.0096	0.06293
rs4938932	chr11	60033448	T	0.5994	MS4A4A	protein_coding	4.20264e-10	0.1161	0.0146	1.785e-15	0.98639	0.008	0.08878
rs7121656	chr11	60024008	T	0.5994	MS4A4E	protein_coding	4.28725e-10	0.1136	0.0145	5.827e-15	0.98679	0.008	0.09784
rs474479	chr11	85828551	C	0.6819	snoU13	snoRNA	4.56896e-10	-0.1195	0.0153	6.598e-15	1.01979	0.0095	0.03779
rs573167	chr11	85831246	A	0.667	snoU13	snoRNA	7.25161e-10	0.1172	0.0152	1.232e-14	0.98305	0.0095	0.07287
rs586274	chr11	85814486	T	0.667	snoU13	snoRNA	7.29251e-10	-0.1171	0.0152	1.177e-14	1.02041	0.0094	0.03081
rs543293	chr11	85820077	A	0.67	snoU13	snoRNA	7.51733e-10	-0.117	0.0152	1.341e-14	1.01796	0.0095	0.06222
rs519961	chr11	85832424	T	0.667	snoU13	snoRNA	7.6584e-10	-0.1173	0.0152	1.171e-14	1.01715	0.0095	0.07371
rs11600716	chr11	59924422	C	0.4225	AP001257.1	lincRNA	1.29921e-09	-0.1114	0.0146	2.428e-14	1.01704	0.009	0.06012
rs11230160	chr11	59919165	T	0.4225	AP001257.1	lincRNA	1.3807e-09	-0.1108	0.0146	3.284e-14	1.01704	0.009	0.06038
rs61901691	chr11	59902799	T	0.4135	AP001257.1	lincRNA	1.41627e-09	-0.1112	0.0146	3.128e-14	1.01593	0.009	0.08009
rs920573	chr11	59924959	A	0.4225	AP001257.1	lincRNA	1.4314e-09	-0.1108	0.0146	3.283e-14	1.01735	0.009	0.05654
rs11230161	chr11	59920231	A	0.4215	AP001257.1	lincRNA	1.46822e-09	-0.1109	0.0146	3.118e-14	1.01725	0.009	0.05747
rs7124974	chr11	59906972	T	0.4135	AP001257.1	lincRNA	1.47642e-09	-0.1113	0.0146	3.01e-14	1.01613	0.009	0.07726
rs10897009	chr11	59923194	A	0.4225	AP001257.1	lincRNA	1.49454e-09	-0.111	0.0146	2.92e-14	1.01704	0.009	0.05998
rs17529983	chr11	59927039	A	0.4205	AP001257.1	lincRNA	2.49569e-09	-0.1097	0.0146	6.148e-14	1.01704	0.009	0.06115
rs497816	chr11	85812210	T	0.6392	snoU13	snoRNA	3.94758e-09	0.1116	0.015	1.006e-13	0.98236	0.0093	0.05385
rs526904	chr11	85811364	T	0.6402	snoU13	snoRNA	4.40504e-09	-0.1113	0.015	1.16e-13	1.01735	0.0093	0.0627
rs1237999	chr11	85815030	A	0.6392	snoU13	snoRNA	5.38206e-09	0.1106	0.015	1.463e-13	0.98216	0.0093	0.05197
rs659023	chr11	85824859	A	0.6193	snoU13	snoRNA	6.04301e-09	-0.1089	0.0148	1.694e-13	1.01765	0.0092	0.05625
rs471470	chr11	85831541	A	0.667	snoU13	snoRNA	6.14573e-09	0.1115	0.0151	1.775e-13	0.98305	0.0094	0.0701
rs535590	chr11	85794542	A	0.6859	snoU13	snoRNA	6.40066e-09	-0.1148	0.0156	1.903e-13	1.01704	0.0096	0.0787
rs566975	chr11	85811696	A	0.6402	snoU13	snoRNA	6.83711e-09	0.1114	0.0152	2.207e-13	0.98255	0.0094	0.05949
rs2165525	chr11	59906792	A	0.4205	AP001257.1	lincRNA	6.92592e-09	0.1071	0.0146	2.118e-13	0.98364	0.009	0.06571
rs11230155	chr11	59904959	T	0.4215	AP001257.1	lincRNA	7.00281e-09	-0.107	0.0146	2.201e-13	1.01654	0.009	0.06738
rs1863472	chr11	59909647	C	0.4195	AP001257.1	lincRNA	7.87553e-09	0.1068	0.0146	2.676e-13	0.98354	0.009	0.06545
rs4939314	chr11	59900575	T	0.4215	AP001257.1	lincRNA	7.97484e-09	0.1067	0.0146	2.642e-13	0.98383	0.009	0.06916
rs1125357	chr11	59885493	A	0.4215	MS4A2	protein_coding	8.86927e-09	0.1065	0.0146	3.089e-13	0.98393	0.009	0.07198
rs541458	chr11	85788351	T	0.6819	PICALM	protein_coding	1.00884e-08	0.1119	0.0154	3.685e-13	0.98354	0.0095	0.08065
rs639012	chr11	85681583	A	0.6869	PICALM	protein_coding	1.01829e-08	-0.1111	0.0153	3.633e-13	1.01969	0.0094	0.03849
rs2583476	chr11	59857581	A	0.4235	MS4A2	protein_coding	1.02926e-08	-0.1059	0.0146	3.847e-13	1.01339	0.008	0.0983
rs2847663	chr11	59858036	C	0.4245	MS4A2	protein_coding	1.03594e-08	0.1056	0.0146	3.96e-13	0.98531	0.009	0.09997
rs4939312	chr11	59900106	T	0.4205	AP001257.1	lincRNA	1.07843e-08	-0.1058	0.0146	4.214e-13	1.01674	0.009	0.06412
rs2847668	chr11	59862261	A	0.4254	MS4A2	protein_coding	1.08829e-08	0.1055	0.0146	4.345e-13	0.98531	0.009	0.09901
rs2847664	chr11	59858497	A	0.4225	MS4A2	protein_coding	1.14116e-08	-0.1053	0.0146	4.653e-13	1.01491	0.009	0.09971
rs2070970	chr11	59861983	T	0.4254	MS4A2	protein_coding	1.1779e-08	-0.105	0.0145	5.103e-13	1.01511	0.009	0.09496
rs2583471	chr11	59861814	A	0.4254	MS4A2	protein_coding	1.19298e-08	-0.1051	0.0145	5.067e-13	1.01511	0.009	0.09498
rs55847558	chr11	59903793	C	0.4205	AP001257.1	lincRNA	1.21036e-08	0.1056	0.0146	5.038e-13	0.98364	0.009	0.06599
rs602222	chr11	85718231	T	0.6779	PICALM	protein_coding	1.25396e-08	0.1101	0.0153	5.539e-13	0.98128	0.0094	0.04448
rs587038	chr11	85689712	A	0.6799	PICALM	protein_coding	1.29093e-08	-0.1099	0.0153	5.812e-13	1.01888	0.0094	0.04714
rs17528859	chr11	59867379	T	0.4254	MS4A2	protein_coding	1.32832e-08	0.1047	0.0145	6.206e-13	0.98482	0.009	0.08911
rs11230153	chr11	59896901	T	0.4195	AP001257.1	lincRNA	1.33221e-08	-0.1054	0.0146	6.111e-13	1.01572	0.009	0.08348
rs624663	chr11	59945065	T	0.5577	MS4A6A	protein_coding	1.33235e-08	0.1037	0.0144	6.338e-13	0.98442	0.008	0.04908
rs673751	chr11	85670945	A	0.6789	PICALM	protein_coding	1.33999e-08	-0.1097	0.0153	6.602e-13	1.02041	0.0094	0.032
rs1813217	chr11	59872498	C	0.4254	MS4A2	protein_coding	1.34532e-08	-0.1046	0.0145	6.514e-13	1.01542	0.009	0.08837
rs4939311	chr11	59877967	T	0.4225	MS4A2	protein_coding	1.35261e-08	-0.1045	0.0146	6.894e-13	1.01582	0.009	0.08056
rs2855017	chr11	59866309	T	0.4254	MS4A2	protein_coding	1.35958e-08	-0.1044	0.0145	7.045e-13	1.01521	0.009	0.09243
rs565719	chr11	85795524	T	0.6899	snoU13	snoRNA	1.37235e-08	-0.1123	0.0156	6.878e-13	1.01613	0.0096	0.09622
rs669813	chr11	85762244	T	0.6889	PICALM	protein_coding	1.62253e-08	0.1097	0.0153	8.821e-13	0.98167	0.0094	0.05042
rs662196	chr11	59942757	T	0.5577	MS4A6A	protein_coding	1.62903e-08	0.103	0.0144	8.718e-13	0.98501	0.008	0.05735
rs867611	chr11	85776544	A	0.6879	PICALM	protein_coding	1.65303e-08	0.1098	0.0154	8.706e-13	0.98226	0.0095	0.05893
rs632185	chr11	59951433	A	0.5596	MS4A6A	protein_coding	1.67919e-08	-0.103	0.0144	9.557e-13	1.01511	0.008	0.05961
rs493254	chr11	85765298	A	0.6889	PICALM	protein_coding	1.69554e-08	0.1096	0.0154	9.506e-13	0.98206	0.0094	0.05446
rs11230147	chr11	59877394	T	0.4264	MS4A2	protein_coding	1.70732e-08	-0.1039	0.0145	9.427e-13	1.01542	0.009	0.08906
rs634475	chr11	59942081	A	0.5577	MS4A6A	protein_coding	1.70778e-08	0.1027	0.0144	1.03e-12	0.98501	0.008	0.05834
rs645299	chr11	85691810	A	0.6789	PICALM	protein_coding	1.7305e-08	0.1087	0.0153	1.029e-12	0.98069	0.0094	0.03789
rs631853	chr11	59944898	T	0.5577	MS4A6A	protein_coding	1.75046e-08	-0.1027	0.0144	1.026e-12	1.01562	0.008	0.05116
rs2508691	chr11	85750671	A	0.6899	PICALM	protein_coding	1.76581e-08	-0.1091	0.0153	1.02e-12	1.01888	0.0094	0.04719
rs682928	chr11	85741130	T	0.6899	PICALM	protein_coding	1.80129e-08	0.1092	0.0153	1.117e-12	0.98079	0.0094	0.0401
rs606505	chr11	85682817	A	0.6799	PICALM	protein_coding	1.8116e-08	-0.1086	0.0153	1.108e-12	1.02051	0.0097	0.036
rs583791	chr11	59947252	T	0.5606	MS4A6A	protein_coding	2.25261e-08	0.1021	0.0144	1.416e-12	0.98413	0.008	0.04508
rs610932	chr11	59939307	T	0.5636	MS4A6A	protein_coding	2.56789e-08	-0.1019	0.0144	1.636e-12	1.01521	0.008	0.05866
rs107903	chr11	59926256	T	0.4583	AP001257.1	lincRNA	3.06527e-08	-0.1018	0.0145	2.031e-12	1.01847	0.0089	0.04055
rs609903	chr11	85740409	A	0.6819	PICALM	protein_coding	3.09744e-08	-0.1075	0.0153	2.026e-12	1.01898	0.0094	0.04597
rs677909	chr11	85757589	T	0.6809	PICALM	protein_coding	3.1258e-08	0.1074	0.0153	2.018e-12	0.98196	0.0094	0.05276
rs694011	chr11	85760028	T	0.6809	PICALM	protein_coding	3.28725e-08	-0.1074	0.0153	2.206e-12	1.01867	0.0094	0.05043
rs2508696	chr11	85717923	A	0.6799	PICALM	protein_coding	3.35652e-08	-0.1073	0.0153	2.281e-12	1.01918	0.0094	0.04468
rs684961	chr11	59918837	A	0.4592	AP001257.1	lincRNA	3.44734e-08	-0.1015	0.0145	2.372e-12	1.01888	0.0089	0.03677
rs652354	chr11	59923991	T	0.4592	AP001257.1	lincRNA	3.46272e-08	-0.1014	0.0145	2.412e-12	1.01867	0.0089	0.03891
rs688030	chr11	59918162	A	0.4592	AP001257.1	lincRNA	3.62098e-08	-0.1013	0.0145	2.553e-12	1.01877	0.0089	0.03763
rs676733	chr11	85734010	T	0.6809	PICALM	protein_coding	3.98728e-08	0.1068	0.0153	2.879e-12	0.98108	0.0094	0.04232
rs617916	chr11	59916749	A	0.4592	AP001257.1	lincRNA	4.01793e-08	0.1011	0.0145	2.867e-12	0.98157	0.0089	0.03741
rs636355	chr11	85724661	T	0.6809	PICALM	protein_coding	4.89774e-08	-0.1064	0.0153	3.578e-12	1.01908	0.0094	0.04477
rs606588	chr11	59916905	T	0.4592	AP001257.1	lincRNA	6.49089e-08	-0.1001	0.0145	4.797e-12	1.01908	0.0089	0.03454
rs1316005	chr11	59916087	A	0.4592	AP001257.1	lincRNA	8.67791e-08	0.0996	0.0145	6.487e-12	0.98138	0.0089	0.03497
rs602396	chr11	59927484	A	0.4543	AP001257.1	lincRNA	1.15062e-07	-0.0989	0.0145	8.699e-12	1.01888	0.0089	0.03618
rs561646	chr11	85746037	T	0.6809	PICALM	protein_coding	1.51598e-07	0.1038	0.0153	1.159e-11	0.98305	0.0094	0.07039
rs659863	chr11	85757613	C	0.6849	PICALM	protein_coding	1.83593e-07	-0.1041	0.0154	1.427e-11	1.01806	0.0098	0.06785
rs677869	chr11	85757617	T	0.6849	PICALM	protein_coding	1.83593e-07	0.1041	0.0154	1.427e-11	0.98285	0.0095	0.06877
rs558375	chr11	59915129	T	0.4592	AP001257.1	lincRNA	2.08607e-07	-0.0976	0.0145	1.648e-11	1.01908	0.0089	0.03412
rs525794	chr11	59903287	A	0.4583	AP001257.1	lincRNA	2.09518e-07	0.0974	0.0145	1.673e-11	0.98196	0.0089	0.04201
rs569046	chr11	59911161	C	0.4602	AP001257.1	lincRNA	2.12517e-07	0.0974	0.0145	1.715e-11	0.98187	0.0089	0.0409
rs493692	chr11	59909610	A	0.4583	AP001257.1	lincRNA	2.14718e-07	0.0973	0.0145	1.751e-11	0.98196	0.0089	0.0414
rs1303615	chr11	59885120	T	0.4592	MS4A2	protein_coding	2.29253e-07	-0.0972	0.0145	1.889e-11	1.01888	0.0089	0.03712
rs483629	chr11	59899911	T	0.4583	AP001257.1	lincRNA	2.37124e-07	-0.097	0.0145	1.974e-11	1.01806	0.0089	0.04575
rs476722	chr11	59913806	T	0.4592	AP001257.1	lincRNA	2.45213e-07	0.097	0.0145	2.083e-11	0.98147	0.0089	0.03654
rs595481	chr11	59914267	T	0.4592	AP001257.1	lincRNA	2.45787e-07	0.097	0.0145	2.067e-11	0.98147	0.0089	0.0365
rs1973630	chr11	85748386	T	0.6909	PICALM	protein_coding	2.97449e-07	-0.1013	0.0152	2.552e-11	1.02122	0.0094	0.02572
rs583296	chr11	59914726	T	0.4592	AP001257.1	lincRNA	3.04574e-07	0.0964	0.0145	2.639e-11	0.98236	0.0089	0.04577
rs1303621	chr11	59890674	T	0.4592	MS4A2	protein_coding	3.14875e-07	0.0963	0.0145	2.755e-11	0.98177	0.0089	0.03988
rs504272	chr11	59906476	T	0.4583	AP001257.1	lincRNA	3.14932e-07	0.0963	0.0145	2.809e-11	0.98187	0.0089	0.04048
rs534273	chr11	59907399	A	0.4583	AP001257.1	lincRNA	3.15922e-07	0.0963	0.0145	2.791e-11	0.98187	0.0089	0.04009
rs510518	chr11	59907097	A	0.4583	AP001257.1	lincRNA	3.45722e-07	0.0961	0.0145	3.113e-11	0.98157	0.0089	0.03772
rs2508379	chr11	85746811	T	0.6938	PICALM	protein_coding	4.20935e-07	-0.1044	0.0158	3.826e-11	1.02143	0.0102	0.03715
rs521952	chr11	59870196	A	0.4632	MS4A2	protein_coding	4.52027e-07	0.0954	0.0145	4.147e-11	0.98275	0.0089	0.05103
rs1786137	chr11	59873448	T	0.4632	MS4A2	protein_coding	4.76824e-07	0.0953	0.0145	4.415e-11	0.98334	0.0089	0.06067
rs564912	chr11	59885888	A	0.4592	MS4A2	protein_coding	5.32741e-07	0.095	0.0145	4.978e-11	0.98177	0.0089	0.0398
rs556917	chr11	59858712	A	0.4612	MS4A2	protein_coding	6.26573e-07	0.0946	0.0144	5.908e-11	0.98442	0.0079	0.04888
rs502581	chr11	59860178	T	0.4602	MS4A2	protein_coding	7.39855e-07	-0.0941	0.0144	7.039e-11	1.01562	0.0079	0.05129
rs514266	chr11	59877697	T	0.4592	MS4A2	protein_coding	7.43726e-07	0.0941	0.0144	7.139e-11	0.98255	0.0089	0.04891
rs516478	chr11	59870788	A	0.4632	MS4A2	protein_coding	7.67252e-07	-0.094	0.0144	7.43e-11	1.01745	0.0089	0.05346
rs574704	chr11	59867913	A	0.4632	MS4A2	protein_coding	8.06235e-07	0.0938	0.0144	7.876e-11	0.98324	0.0089	0.0582
rs563803	chr11	59878001	A	0.4592	MS4A2	protein_coding	8.12275e-07	-0.0939	0.0144	8.004e-11	1.01776	0.0089	0.0483
rs581133	chr11	59882306	A	0.4602	MS4A2	protein_coding	8.27065e-07	0.0938	0.0144	8.22e-11	0.98255	0.0089	0.04907
rs574798	chr11	59881561	A	0.4592	MS4A2	protein_coding	8.53477e-07	0.0937	0.0144	8.555e-11	0.98265	0.0089	0.0495
rs580817	chr11	59869090	A	0.4632	MS4A2	protein_coding	8.67871e-07	0.0936	0.0144	8.773e-11	0.98305	0.0089	0.05522
rs487997	chr11	59871604	T	0.4632	MS4A2	protein_coding	8.82613e-07	0.0936	0.0144	8.997e-11	0.98324	0.0089	0.05785
rs502419	chr11	59866175	A	0.4632	MS4A2	protein_coding	8.93026e-07	-0.0935	0.0144	9.179e-11	1.01694	0.0089	0.06048
rs574695	chr11	59881524	C	0.4592	MS4A2	protein_coding	9.13013e-07	-0.0935	0.0144	9.462e-11	1.01776	0.0089	0.04856
rs512495	chr11	59876036	A	0.4632	MS4A2	protein_coding	9.42821e-07	0.0934	0.0144	9.851e-11	0.98314	0.0089	0.05692
rs540170	chr11	59880038	T	0.4592	MS4A2	protein_coding	9.92084e-07	-0.0933	0.0144	1.045e-10	1.01786	0.0089	0.04711
rs555635	chr11	59877143	A	0.4632	MS4A2	protein_coding	1.02585e-06	0.0932	0.0144	1.098e-10	0.98305	0.0089	0.05567
rs1441586	chr11	59856028	T	0.4563	MS4A2	protein_coding	1.03029e-06	0.0938	0.0145	1.094e-10	0.98462	0.008	0.05153
rs67472071	chr11	47391745	A	0.327	SPI1	protein_coding	1.053e-06	-0.0981	0.0152	1.136e-10	0.98049	0.0084	0.01957
rs4752987	chr11	47390692	A	0.67	SPI1	protein_coding	1.61407e-06	-0.0967	0.0151	1.755e-10	0.98187	0.0084	0.02956
rs55677087	chr11	47397714	C	0.326	SPI1	protein_coding	1.81509e-06	0.0968	0.0152	1.989e-10	1.02051	0.0084	0.01615
rs10838699	chr11	47386073	T	0.674	SPI1	protein_coding	2.13347e-06	-0.0965	0.0152	2.356e-10	0.98196	0.0084	0.03073
rs7928163	chr11	47391879	A	0.67	SPI1	protein_coding	2.1684e-06	0.096	0.0152	2.413e-10	1.01979	0.0084	0.01966
rs11039212	chr11	47393303	A	0.326	SPI1	protein_coding	2.24027e-06	0.0961	0.0152	2.512e-10	1.02041	0.0084	0.01649
rs10769258	chr11	47391039	T	0.67	SPI1	protein_coding	2.27535e-06	0.0957	0.0151	2.59e-10	1.0199	0.0084	0.01938
rs935914	chr11	47387599	T	0.669	SPI1	protein_coding	2.2845e-06	0.0961	0.0152	2.581e-10	1.01969	0.0084	0.02067
rs896816	chr11	47394338	T	0.67	SPI1	protein_coding	2.405e-06	-0.0957	0.0152	2.758e-10	0.97971	0.0085	0.01644
rs7940536	chr11	47395240	A	0.67	SPI1	protein_coding	2.41415e-06	0.0957	0.0152	2.789e-10	1.02071	0.0085	0.01614
rs4752827	chr11	47389676	C	0.67	SPI1	protein_coding	2.55549e-06	-0.0955	0.0152	2.974e-10	0.98069	0.0084	0.02046
rs35996350	chr11	47389223	A	0.326	SPI1	protein_coding	2.60778e-06	0.0957	0.0152	3.057e-10	1.02	0.0084	0.01871
rs11601603	chr11	47401171	A	0.326	SPI1	protein_coding	3.08412e-06	0.0954	0.0152	3.694e-10	1.02183	0.0084	0.0106
rs11607981	chr11	47401060	T	0.326	SPI1	protein_coding	3.09606e-06	0.0954	0.0152	3.682e-10	1.02092	0.0085	0.0145
rs11601173	chr11	47401058	A	0.326	SPI1	protein_coding	3.11664e-06	0.0954	0.0152	3.68e-10	1.02092	0.0085	0.0145
rs6485753	chr11	47410200	T	0.672	RP11-750H9.5	antisense	3.18593e-06	0.095	0.0152	3.843e-10	1.02235	0.0084	0.008671
rs4752994	chr11	47411065	A	0.671	RP11-750H9.5	antisense	3.39497e-06	-0.0948	0.0152	4.124e-10	0.97707	0.0085	0.006634
rs11605348	chr11	47606483	A	0.3539	NDUFS3	protein_coding	3.47113e-06	-0.0968	0.0155	4.246e-10	0.97795	0.0085	0.008359
rs4752993	chr11	47410951	T	0.672	RP11-750H9.5	antisense	3.49347e-06	-0.0947	0.0152	4.303e-10	0.97795	0.0084	0.008117
rs4992357	chr11	47393638	T	0.67	SPI1	protein_coding	3.49615e-06	-0.0946	0.0152	4.336e-10	0.98118	0.0084	0.02432
rs55876153	chr11	47416636	A	0.325	RP11-750H9.5	antisense	3.54604e-06	-0.0953	0.0153	4.428e-10	0.97697	0.0085	0.005988
rs12802273	chr11	47418306	T	0.329	RP11-750H9.5	antisense	4.40545e-06	0.0941	0.0152	5.576e-10	1.02276	0.0084	0.007506
rs7111957	chr11	47409212	T	0.671	RP11-750H9.5	antisense	4.41215e-06	0.0952	0.0154	5.547e-10	1.02491	0.0086	0.004277
rs7924485	chr11	47419129	A	0.669	RP11-750H9.5	antisense	4.50401e-06	-0.094	0.0152	5.739e-10	0.97677	0.0085	0.006
rs755554	chr11	47432034	C	0.667	SLC39A13	protein_coding	4.90374e-06	0.0946	0.0153	6.29e-10	1.02429	0.0085	0.004712
rs12803525	chr11	47413475	A	0.325	RP11-750H9.5	antisense	5.0984e-06	-0.0945	0.0153	6.583e-10	0.97736	0.0085	0.007081
rs7937331	chr11	47430458	T	0.667	RP11-750H9.5	antisense	5.56597e-06	-0.0936	0.0152	7.234e-10	0.97697	0.0084	0.005788
rs4752990	chr11	47410393	A	0.325	RP11-750H9.5	antisense	6.03053e-06	-0.0936	0.0152	7.889e-10	0.97756	0.0085	0.007124
rs10838706	chr11	47427825	T	0.666,0.00	RP11-750H9.5	antisense	6.10099e-06	-0.0931	0.0152	8.033e-10	0.97736	0.0086	0.007909
rs11605672	chr11	47413733	A	0.325	RP11-750H9.5	antisense	6.28045e-06	0.0934	0.0152	8.376e-10	1.02347	0.0085	0.006156
rs58965622	chr11	47418465	C	0.325	RP11-750H9.5	antisense	6.30109e-06	0.0934	0.0152	8.35e-10	1.02357	0.0085	0.005801
rs755553	chr11	47432303	A	0.665	SLC39A13	protein_coding	6.61473e-06	0.0931	0.0152	8.878e-10	1.02296	0.0085	0.007191
rs1317164	chr11	47419757	T	0.327	RP11-750H9.5	antisense	7.26316e-06	-0.093	0.0152	9.81e-10	0.97697	0.0084	0.005884
rs60075622	chr11	47449101	T	0.332	PSMC3	protein_coding	7.86043e-06	0.092	0.0152	1.3e-09	1.02327	0.0084	0.006244
rs11600581	chr11	47448497	T	0.332	PSMC3	protein_coding	8.12863e-06	0.0922	0.0152	1.298e-09	1.02388	0.0084	0.00508
rs11039219	chr11	47424400	T	0.327	RP11-750H9.5	antisense	8.2699e-06	-0.0928	0.0152	1.124e-09	0.97697	0.0085	0.005849
rs7106956	chr11	47458765	T	0.332	RAPSN	protein_coding	8.33877e-06	0.0923	0.0152	1.284e-09	1.02347	0.0084	0.006095
rs4752999	chr11	47428565	T	0.328	RP11-750H9.5	antisense	8.43058e-06	-0.0925	0.0152	1.153e-09	0.9759	0.0084	0.003878
rs3781626	chr11	47442893	A	0.667	PSMC3	protein_coding	8.53841e-06	0.0922	0.0152	1.175e-09	1.02337	0.0084	0.006173
rs6485756	chr11	47434777	A	0.667	SLC39A13	protein_coding	8.63252e-06	0.0931	0.0153	1.28e-09	1.02368	0.0085	0.0059
rs7107726	chr11	47429245	A	0.328	RP11-750H9.5	antisense	8.77557e-06	-0.0924	0.0152	1.23e-09	0.97609	0.0084	0.004147
rs2293577	chr11	47437202	T	0.666	SLC39A13	protein_coding	8.78601e-06	0.0921	0.0151	1.224e-09	1.02347	0.0084	0.00588
rs112060627	chr11	47426956	A	0.328	RP11-750H9.5	antisense	8.78935e-06	-0.0924	0.0152	1.217e-09	0.97609	0.0084	0.004219
rs10742803	chr11	47439938	A	0.666	PSMC3	protein_coding	8.87872e-06	-0.092	0.0152	1.252e-09	0.97687	0.0084	0.005522
rs7938634	chr11	85845473	A	0.6153	RNU6-560P	snRNA	8.9191e-06	-0.09	0.0148	1.288e-09	1.0202	0.0092	0.02931
rs2868459	chr11	47454972	C	0.332	RAPSN	protein_coding	8.93573e-06	0.0922	0.0152	1.274e-09	1.02347	0.0084	0.005896
rs896815	chr11	47419301	T	0.669	RP11-750H9.5	antisense	9.27478e-06	-0.0915	0.0151	1.363e-09	0.98079	0.0084	0.02191
rs2053980	chr11	47438282	A	0.333	SLC39A13	protein_coding	9.39281e-06	0.0921	0.0153	1.607e-09	1.02429	0.0088	0.006442
rs35705029	chr11	47459963	A	0.328	RAPSN	protein_coding	9.98983e-06	-0.0915	0.0153	1.994e-09	0.97638	0.0085	0.004641
rs35496532	chr11	47450338	T	0.328	PSMC3	protein_coding	1.0263e-05	-0.0912	0.0152	1.99e-09	0.97638	0.0084	0.004631
rs3781625	chr11	47443080	T	0.328	PSMC3	protein_coding	1.02765e-05	0.0913	0.0152	1.934e-09	1.02419	0.0084	0.004715
rs2293580	chr11	47440283	A	0.667	PSMC3	protein_coding	1.04304e-05	0.0913	0.0152	1.844e-09	1.0247	0.0084	0.003938
rs55927797	chr11	47446292	A	0.328	PSMC3	protein_coding	1.05099e-05	0.0913	0.0152	1.918e-09	1.02429	0.0084	0.004561
rs2053979	chr11	47439444	A	0.334	PSMC3	protein_coding	1.08716e-05	0.0906	0.0152	2.294e-09	1.0245	0.0084	0.004132
rs4752838	chr11	47466006	A	0.331	RAPSN	protein_coding	1.09252e-05	-0.0916	0.0153	2.243e-09	0.97765	0.0085	0.00739
rs7925389	chr11	47466790	A	0.333	RAPSN	protein_coding	1.33034e-05	0.0911	0.0153	2.883e-09	1.02614	0.0085	0.002452
rs12146565	chr11	47398963	A	0.3231	SPI1	protein_coding	1.78845e-05	-0.0908	0.0153	2.765e-09	0.98089	0.0085	0.02261
rs56030824	chr11	47397353	A	0.3211	SPI1	protein_coding	1.93664e-05	-0.0908	0.0153	3.027e-09	0.98118	0.0085	0.02465
rs4752832	chr11	47423553	A	0.668	RP11-750H9.5	antisense	1.94271e-05	-0.0914	0.0154	3.053e-09	0.97853	0.0085	0.01091
rs35184771	chr11	47475189	T	0.3559	RAPSN	protein_coding	1.97404e-05	-0.0891	0.015	3.119e-09	0.97981	0.0083	0.01406
rs11823949	chr11	47723512	A	0.3549	AGBL2	protein_coding	1.97694e-05	-0.0968	0.0165	4.397e-09	0.97365	0.0091	0.003445
rs1317149	chr11	47486885	T	0.3569	CELF1	protein_coding	2.1706e-05	-0.0889	0.015	3.448e-09	0.97981	0.0083	0.01428
rs10838738	chr11	47663049	A	0.3539	MTCH2	protein_coding	2.56179e-05	0.0871	0.015	5.99e-09	1.02511	0.0083	0.002818
rs11039265	chr11	47523214	A	0.3598	CELF1	protein_coding	2.58989e-05	-0.0879	0.0151	5.908e-09	0.97765	0.0087	0.009372
rs12419692	chr11	47624714	A	0.3549	C1QTNF4	protein_coding	2.80752e-05	-0.0867	0.015	7.205e-09	0.97707	0.0083	0.005108
rs66749409	chr11	47568074	T	0.3569	CELF1	protein_coding	2.81205e-05	-0.0871	0.0151	7.377e-09	0.97795	0.0083	0.007201
rs11039327	chr11	47674084	A	0.3559	AGBL2	protein_coding	2.83307e-05	0.087	0.015	7.109e-09	1.02296	0.0083	0.006285
rs34958982	chr11	47547046	T	0.3569	CELF1	protein_coding	2.84274e-05	0.0883	0.0151	4.564e-09	1.0202	0.0083	0.01575
rs56400411	chr11	47586376	T	0.3569	CELF1	protein_coding	2.8636e-05	0.0872	0.0151	6.859e-09	1.02286	0.0083	0.006302
rs12799623	chr11	47622139	A	0.3539	C1QTNF4	protein_coding	2.86755e-05	-0.087	0.015	7.032e-09	0.97697	0.0083	0.005106
rs12363232	chr11	47623890	T	0.3539	C1QTNF4	protein_coding	2.86862e-05	-0.0872	0.0151	7.689e-09	0.97736	0.0083	0.005818
rs2030166	chr11	47602729	T	0.3569	NDUFS3	protein_coding	2.95216e-05	-0.0868	0.0151	8.418e-09	0.97775	0.0083	0.006713
rs10838724	chr11	47527052	T	0.3976	CELF1	protein_coding	2.95975e-05	-0.0883	0.0151	4.777e-09	0.98432	0.0083	0.05863
rs12794570	chr11	47658314	T	0.3539	MTCH2	protein_coding	2.96923e-05	-0.0863	0.015	8.128e-09	0.97599	0.0083	0.003387
rs12787646	chr11	47669665	T	0.3549	MTCH2	protein_coding	3.00704e-05	0.0866	0.015	8.403e-09	1.02255	0.0083	0.007208
rs4752845	chr11	47539697	T	0.3569	CELF1	protein_coding	3.03178e-05	0.0881	0.0151	4.919e-09	1.02051	0.0083	0.01458
rs755555	chr11	47431966	T	0.3241	SLC39A13	protein_coding	3.15042e-05	-0.0887	0.0154	9.163e-09	0.97687	0.0085	0.006025
rs3781627	chr11	47441472	A	0.6889	PSMC3	protein_coding	3.1705e-05	0.0916	0.0157	5.171e-09	1.02122	0.0087	0.01612
rs1064608	chr11	47640429	C	0.3539	MTCH2	protein_coding	3.24798e-05	-0.086	0.015	9.632e-09	0.97658	0.0083	0.004274
rs7130758	chr11	47749960	T	0.3559	FNBP4	protein_coding	3.26992e-05	-0.0879	0.0153	1.007e-08	0.97804	0.0085	0.008728
rs4752857	chr11	47655752	T	0.3539	MTCH2	protein_coding	3.32169e-05	-0.0858	0.015	1.004e-08	0.97619	0.0083	0.003654
rs10838704	chr11	47424717	T	0.3231	RP11-750H9.5	antisense	3.67593e-05	0.0872	0.0153	1.153e-08	1.02214	0.0085	0.009599
rs11604680	chr11	47457539	A	0.3231	RAPSN	protein_coding	3.75746e-05	0.0873	0.0153	1.2e-08	1.02276	0.0085	0.007909
rs11039255	chr11	47495746	T	0.3569	CELF1	protein_coding	3.8051e-05	-0.0877	0.0151	6.303e-09	0.97971	0.0083	0.01382
rs11602395	chr11	47726977	C	0.3549	AGBL2	protein_coding	3.9561e-05	0.0855	0.015	1.286e-08	1.02235	0.0083	0.00811
rs3817335	chr11	47643891	A	0.3559	MTCH2	protein_coding	4.033e-05	-0.085	0.015	1.403e-08	0.97668	0.0083	0.004385
rs11604825	chr11	47725306	T	0.3479	AGBL2	protein_coding	4.0973e-05	-0.0864	0.0152	1.402e-08	0.97677	0.0084	0.005448
rs4752856	chr11	47648042	A	0.3539	MTCH2	protein_coding	4.13405e-05	-0.085	0.015	1.391e-08	0.97668	0.0083	0.004349
rs7928419	chr11	47392114	A	0.67	SPI1	protein_coding	4.15762e-05	0.0869	0.015	7.45e-09	1.0203	0.0085	0.01799
rs12787112	chr11	47687147	A	0.3569	AGBL2	protein_coding	4.17207e-05	0.0852	0.015	1.38e-08	1.02224	0.0083	0.007828
rs11039348	chr11	47728617	A	0.3559	AGBL2	protein_coding	4.18409e-05	-0.0887	0.0153	7.31e-09	0.97912	0.0085	0.01283
rs34467936	chr11	47915299	A	0.3777	RP11-793I11.1	pseudogene	4.29414e-05	0.0905	0.0157	7.887e-09	1.01857	0.0085	0.03108
rs10838747	chr11	47716324	C	0.3549	AGBL2	protein_coding	4.46006e-05	-0.0849	0.015	1.577e-08	0.97795	0.0083	0.00728
rs11039342	chr11	47716975	A	0.3549	AGBL2	protein_coding	4.46463e-05	-0.0848	0.015	1.655e-08	0.97785	0.0083	0.007089
rs2293578	chr11	47437403	T	0.3241	SLC39A13	protein_coding	4.48731e-05	-0.0862	0.0153	1.689e-08	0.97775	0.0085	0.007726
rs34614231	chr11	47913945	C	0.3767	RP11-793I11.1	pseudogene	4.50151e-05	-0.0866	0.0153	1.643e-08	0.97629	0.0085	0.004848
rs7105282	chr11	47805614	A	0.3569	NUP160	protein_coding	4.53956e-05	-0.091	0.0161	1.631e-08	0.97443	0.0088	0.003145
rs10838748	chr11	47716381	T	0.3549	AGBL2	protein_coding	4.57213e-05	0.0846	0.015	1.747e-08	1.02224	0.0083	0.008017
rs12803191	chr11	47756475	A	0.3579	FNBP4	protein_coding	5.97454e-05	0.084	0.015	2.351e-08	1.02255	0.0083	0.007511
rs34910028	chr11	47758449	T	0.3559	FNBP4	protein_coding	6.01856e-05	0.0841	0.015	2.334e-08	1.02296	0.0083	0.00627
rs17788930	chr11	47752775	A	0.3549	FNBP4	protein_coding	6.04199e-05	0.0839	0.015	2.412e-08	1.02265	0.0083	0.007006
rs10838757	chr11	47763016	T	0.3559	FNBP4	protein_coding	6.08779e-05	0.0839	0.015	2.465e-08	1.02224	0.0083	0.008156
rs7927771	chr11	47781306	A	0.3549	FNBP4	protein_coding	6.18589e-05	0.0846	0.0152	2.54e-08	1.02388	0.0084	0.004792
rs35902101	chr11	47795169	T	0.3549	NUP160	protein_coding	6.31016e-05	-0.0837	0.0151	2.663e-08	0.97814	0.0083	0.007982
rs12787330	chr11	47812311	T	0.3549	NUP160	protein_coding	6.34292e-05	-0.0837	0.0151	2.713e-08	0.97824	0.0083	0.00819
rs2290850	chr11	47807774	T	0.3569	NUP160	protein_coding	6.38459e-05	0.0834	0.015	2.658e-08	1.02255	0.0083	0.00748
rs34128973	chr11	47851376	T	0.3549	NUP160	protein_coding	6.40112e-05	-0.0829	0.015	3.468e-08	0.97883	0.0083	0.009957
rs11039416	chr11	47846711	A	0.3549	NUP160	protein_coding	6.42577e-05	-0.0829	0.015	3.518e-08	0.97863	0.0083	0.009416
rs35985502	chr11	47847428	A	0.3549	NUP160	protein_coding	6.43938e-05	-0.0829	0.015	3.452e-08	0.97863	0.0083	0.009344
rs12361256	chr11	47910823	T	0.3787	RP11-793I11.1	pseudogene	6.4503e-05	0.0819	0.0149	3.605e-08	1.02368	0.0083	0.004807
rs35624992	chr11	47615798	C	0.3539	C1QTNF4	protein_coding	6.4609e-05	-0.086	0.0156	3.353e-08	0.97746	0.0085	0.007376
rs4752801	chr11	47907641	A	0.3787	RP11-793I11.1	pseudogene	6.47468e-05	0.082	0.0149	3.434e-08	1.02327	0.0083	0.005446
rs11039238	chr11	47460901	T	0.3231	RAPSN	protein_coding	6.47725e-05	0.0862	0.0157	3.657e-08	1.02327	0.0085	0.007095
rs113945456	chr11	47871368	C	0.3539	NUP160	protein_coding	6.48025e-05	-0.0831	0.0151	3.4e-08	0.97863	0.0084	0.009729
rs11605774	chr11	47832793	A	0.3549	NUP160	protein_coding	6.48607e-05	-0.0829	0.0151	3.588e-08	0.97853	0.0083	0.009106
rs11039426	chr11	47863119	A	0.3549	NUP160	protein_coding	6.49567e-05	-0.083	0.015	3.334e-08	0.97873	0.0083	0.00966
rs11039355	chr11	47737501	T	0.3559	AGBL2	protein_coding	6.50382e-05	-0.0846	0.0153	3.264e-08	0.97648	0.0085	0.005341
rs7120333	chr11	47817441	T	0.3549	NUP160	protein_coding	6.55289e-05	-0.0831	0.015	3.326e-08	0.97814	0.0083	0.007949
rs11039412	chr11	47841581	A	0.3549	NUP160	protein_coding	6.57051e-05	-0.0832	0.015	3.26e-08	0.97834	0.0083	0.008581
rs11039389	chr11	47796062	T	0.3588	NUP160	protein_coding	6.58229e-05	0.0843	0.0152	2.928e-08	1.02306	0.0084	0.00668
rs9909	chr11	47799775	C	0.3549	NUP160	protein_coding	6.59721e-05	0.0832	0.0151	3.198e-08	1.02327	0.0083	0.00586
rs7947730	chr11	47786184	T	0.3539	FNBP4	protein_coding	6.60629e-05	-0.0835	0.0151	2.901e-08	0.97765	0.0083	0.006585
rs12421210	chr11	47779586	T	0.3549	FNBP4	protein_coding	6.61661e-05	-0.0834	0.0151	2.981e-08	0.97765	0.0083	0.006636
rs11039433	chr11	47877493	T	0.3539	NUP160	protein_coding	6.6306e-05	-0.0831	0.015	3.252e-08	0.97873	0.0083	0.009731
rs11602339	chr11	47761471	T	0.3559	FNBP4	protein_coding	6.63191e-05	-0.0833	0.0151	3.177e-08	0.97756	0.0083	0.00649
rs4752797	chr11	47874364	A	0.3539	NUP160	protein_coding	6.66092e-05	-0.0834	0.015	2.887e-08	0.97795	0.0083	0.007368
rs11039391	chr11	47796662	A	0.3549	NUP160	protein_coding	6.68224e-05	-0.0833	0.0151	3.163e-08	0.97707	0.0083	0.005357
rs12418852	chr11	47868853	C	0.3549	NUP160	protein_coding	6.72817e-05	0.0832	0.015	3.108e-08	1.02183	0.0083	0.00925
rs11039390	chr11	47796295	C	0.3549	NUP160	protein_coding	6.76159e-05	0.0833	0.0151	3.162e-08	1.02286	0.0083	0.006645
rs35805829	chr11	47805478	T	0.3549	NUP160	protein_coding	6.80569e-05	0.0832	0.015	3.105e-08	1.02286	0.0083	0.006505
rs4752881	chr11	47898535	A	0.3569	RP11-793I11.1	pseudogene	7.43125e-05	0.0827	0.0151	4.238e-08	1.02388	0.0084	0.004794
rs12798109	chr11	47889850	T	0.3549	NUP160	protein_coding	8.68233e-05	-0.0825	0.0151	5.001e-08	0.97804	0.0084	0.007891
rs10128705	chr11	47699883	T	0.3579	AGBL2	protein_coding	9.6046e-05	0.0844	0.0155	5.587e-08	1.02819	0.0088	0.001487
rs12802244	chr11	47932666	A	0.3847	RP11-793I11.1	pseudogene	0.000104034	-0.0849	0.0157	6.111e-08	0.97658	0.0086	0.005665
rs7925299	chr11	47443594	C	0.675	PSMC3	protein_coding	0.000104396	0.0854	0.0153	2.502e-08	1.01969	0.0086	0.02391
rs4752873	chr11	47857520	T	0.3559	NUP160	protein_coding	0.000116532	-0.083	0.015	3.341e-08	0.97893	0.0083	0.01044
rs12364432	chr11	47902883	A	0.3588	RP11-793I11.1	pseudogene	0.00011723	-0.0813	0.0151	6.953e-08	0.97648	0.0084	0.004377
rs7945473	chr11	47589707	T	0.3569	NDUFS3	protein_coding	0.000117309	-0.0868	0.0157	3.337e-08	0.97971	0.0085	0.01617
rs12361031	chr11	47783076	A	0.3549	FNBP4	protein_coding	0.000143695	-0.0826	0.0151	4.506e-08	0.97912	0.0084	0.01148
rs12785833	chr11	47836062	T	0.3549	NUP160	protein_coding	0.00014399	0.0824	0.0151	4.483e-08	1.02122	0.0083	0.01175
rs755951	chr8	27226790	A	0.3867	PTK2B	protein_coding	0.000171556	-0.0818	0.0149	3.789e-08	1.01481	0.0081	0.06816
rs3781624	chr11	47443251	T	0.3241	PSMC3	protein_coding	0.000178187	-0.0822	0.0155	1.067e-07	0.97697	0.0087	0.007268
rs1786140	chr11	59908627	T	0.6064	AP001257.1	lincRNA	0.000210114	0.0812	0.0149	4.712e-08	0.98472	0.0091	0.08841
rs1530915	chr11	60028917	A	0.3877	MS4A4E	protein_coding	0.000254092	-0.0791	0.0146	5.763e-08	1.01725	0.008	0.03223
rs1727760	chr19	45065601	T	0.1759	CEACAM22P	pseudogene	0.000258635	-0.1105	0.0204	5.888e-08	0.98147	0.0106	0.077
rs11500477	chr11	47409051	A	0.3579	RP11-750H9.5	antisense	0.000275075	0.0786	0.0145	6.309e-08	1.01532	0.0091	0.09697
rs34923397	chr11	47769564	A	0.3549	FNBP4	protein_coding	0.00027717	-0.0816	0.0153	9.064e-08	0.97922	0.0084	0.01227
rs1377416	chr11	47416746	T	0.3767	RP11-750H9.5	antisense	0.000278558	0.0775	0.0145	9.047e-08	1.01826	0.0081	0.02554
rs11576522	chr1	207789269	A	0.6322	CR1	protein_coding	0.000284963	0.0787	0.0146	6.56e-08	1.01745	0.0091	0.05867
rs10838702	chr11	47410888	T	0.3757	RP11-750H9.5	antisense	0.000289066	0.0783	0.0145	6.679e-08	1.01755	0.0081	0.03196
rs1365247	chr11	60027309	T	0.3847	MS4A4E	protein_coding	0.000292319	0.0786	0.0146	6.779e-08	0.98334	0.0082	0.03941
rs12036785	chr1	207792909	A	0.6322	CR1	protein_coding	0.00029774	-0.0786	0.0146	6.93e-08	0.98177	0.0091	0.04415
rs10769263	chr11	47417183	A	0.3767	RP11-750H9.5	antisense	0.000301312	-0.0773	0.0145	9.921e-08	0.98216	0.0081	0.02583
rs1534576	chr11	47419663	T	0.3738	RP11-750H9.5	antisense	0.000315838	0.0772	0.0145	1.047e-07	1.01755	0.0081	0.03145
rs2293579	chr11	47440758	A	0.3698	PSMC3	protein_coding	0.000337818	0.0771	0.0145	1.135e-07	1.01786	0.0081	0.02882
rs67871383	chr11	47335838	T	0.3211	MADD	protein_coding	0.000353291	0.082	0.0153	8.283e-08	1.01735	0.0085	0.04217
rs11039221	chr11	47427739	T	0.3728	RP11-750H9.5	antisense	0.000359522	0.0767	0.0145	1.22e-07	1.01806	0.0081	0.02678
rs7947450	chr11	47429904	A	0.3738	RP11-750H9.5	antisense	0.000359522	0.0767	0.0145	1.22e-07	1.01837	0.0081	0.0249
rs874896	chr11	47418953	C	0.3738,0	RP11-750H9.5	antisense	0.00036213	-0.0777	0.0145	8.521e-08	0.98501	0.0091	0.09731
rs61822977	chr1	207796065	A	0.6332	CR1	protein_coding	0.000366459	-0.0781	0.0146	8.654e-08	0.98226	0.0091	0.04976
rs10838705	chr11	47424931	A	0.3748	RP11-750H9.5	antisense	0.000369129	0.0766	0.0145	1.265e-07	1.01776	0.0081	0.02929
rs11039225	chr11	47430599	A	0.3728	RP11-750H9.5	antisense	0.000383256	0.0765	0.0145	1.322e-07	1.01796	0.0081	0.02799
rs10769264	chr11	47423340	T	0.3738	RP11-750H9.5	antisense	0.000458554	0.0761	0.0145	1.592e-07	1.01786	0.0081	0.02882
rs12292911	chr11	47449072	A	0.3718	PSMC3	protein_coding	0.000509031	0.0767	0.0145	1.241e-07	1.01552	0.0091	0.0897
rs7104036	chr11	47462140	A	0.3738	RAPSN	protein_coding	0.000525685	-0.0767	0.0145	1.295e-07	0.98305	0.0081	0.03493
rs7103648	chr11	47461783	A	0.3738	RAPSN	protein_coding	0.000526282	-0.0767	0.0145	1.292e-07	0.98305	0.0081	0.03499
rs10742802	chr11	47432725	T	0.3718	SLC39A13	protein_coding	0.000533884	-0.0765	0.0145	1.322e-07	0.98285	0.0081	0.03249
rs2930191	chr11	47946836	A	0.3857	RP11-793I11.1	pseudogene	0.000537293	-0.0815	0.0159	3.248e-07	0.9757	0.0086	0.004448
rs10838709	chr11	47447346	T	0.3718	PSMC3	protein_coding	0.000556061	0.0764	0.0145	1.384e-07	1.01735	0.0081	0.03384
rs4434960	chr11	47454551	A	0.3738	RAPSN	protein_coding	0.00067081	-0.0761	0.0145	1.681e-07	0.98373	0.0081	0.04226
rs17745409	chr11	85812785	A	0.17	snoU13	snoRNA	0.000726609	0.1059	0.0203	1.827e-07	0.97981	0.0121	0.09294
rs598561	chr11	85652826	A	0.4901	SLC25A1P1	pseudogene	0.000740017	0.0747	0.0143	1.867e-07	0.98177	0.0089	0.0384
rs6983452	chr8	27448028	T	0.4344	GULOP	pseudogene	0.000917276	0.0769	0.0149	2.322e-07	0.98364	0.0081	0.04082
rs35589443	chr2	127847736	A	0.0258	BIN1	protein_coding	0.00143345	-0.2652	0.0521	3.653e-07	1.04655	0.0273	0.0953
rs35677603	chr11	47268310	T	0.3101	ACP2	protein_coding	0.00158474	-0.0783	0.0155	4.052e-07	0.98541	0.0085	0.08588
rs11039216	chr11	47406592	T	0.5229	RP11-750H9.5	antisense	0.00202224	0.0709	0.0146	1.234e-06	1.02368	0.0081	0.003922
rs17125924	chr14	53391680	A	0.0795	FERMT2	protein_coding	0.0025809	-0.1222	0.0246	6.621e-07	1.02614	0.0136	0.05794
rs3017432	chr21	28147728	T	0.5934	ADAMTS1	protein_coding	0.00297732	-0.0735	0.0151	1.047e-06	0.98206	0.0083	0.02838
rs28588186	chr16	19910313	C	0.1809	AC134300.1	miRNA	0.00315062	0.088	0.0181	1.115e-06	0.97736	0.0101	0.02369
rs72993825	chr11	112559343	T	0.0596	RP11-65M17.3	lincRNA	0.00383079	-0.1763	0.036	9.86e-07	1.0351	0.0184	0.06026
rs17125944	chr14	53400629	T	0.0805	FERMT2	protein_coding	0.00414918	-0.1201	0.0246	1.075e-06	1.02696	0.0137	0.05141
rs74825460	chr14	53390015	T	0.0795	FERMT2	protein_coding	0.00421641	0.12	0.0246	1.096e-06	0.97472	0.0137	0.06051
rs7107356	chr11	47676170	A	0.496	AGBL2	protein_coding	0.00453145	-0.0668	0.0143	2.791e-06	0.97775	0.0079	0.004536
rs67598967	chr11	85843197	A	0.16	RNU6-560P	snRNA	0.00462361	-0.1049	0.0219	1.657e-06	1.02829	0.0128	0.02962
rs7116451	chr11	47322327	A	0.3847	MADD	protein_coding	0.0048498	0.0709	0.0146	1.273e-06	1.01552	0.0082	0.05855
rs113274210	chr16	19907817	C	0.173	AC134300.1	miRNA	0.00517168	0.0893	0.0187	1.865e-06	0.97629	0.0104	0.0213
rs34332755	chr11	85709604	C	0.1332	PICALM	protein_coding	0.00722173	-0.1044	0.0219	1.914e-06	1.02276	0.013	0.08233
rs35992035	chr11	85710617	A	0.1332	PICALM	protein_coding	0.00749578	0.1041	0.0219	1.993e-06	0.97824	0.0129	0.08865
rs749067	chr11	47318157	T	0.3867	MADD	protein_coding	0.00762187	-0.0693	0.0146	2.033e-06	0.98432	0.0081	0.052
rs2830497	chr21	28154208	A	0.5944	ADAMTS1	protein_coding	0.00791843	-0.0698	0.0149	2.891e-06	0.98147	0.0083	0.02515
rs149210267	chr14	53414145	T	0.0825	FERMT2	protein_coding	0.00793776	0.1155	0.0244	2.124e-06	0.97278	0.0135	0.04054
rs6559689	chr9	85450616	T	0.0517	RPS6P12	pseudogene	0.00808028	0.1585	0.0335	2.169e-06	1.03738	0.0219	0.09409
rs61897431	chr11	47427667	T	0.3718	RP11-750H9.5	antisense	0.0081072	-0.0699	0.0148	2.19e-06	0.98501	0.0083	0.06832
rs10867903	chr9	85451416	T	0.0527	RPS6P12	pseudogene	0.00812535	0.1584	0.0335	2.188e-06	1.03915	0.022	0.08031
rs2167080	chr11	47262840	A	0.3827	ACP2	protein_coding	0.00842868	0.0691	0.0146	2.284e-06	1.01633	0.0081	0.04717
rs11039162	chr11	47303612	T	0.3857	MADD	protein_coding	0.00888794	0.0689	0.0146	2.416e-06	1.01593	0.0081	0.05214
rs11039138	chr11	47249223	A	0.3738	DDB2	protein_coding	0.00899961	0.0704	0.0149	2.454e-06	1.01471	0.0083	0.07906
rs11039139	chr11	47250319	T	0.3757	DDB2	protein_coding	0.00904112	0.0702	0.0149	2.473e-06	1.01471	0.0083	0.07865
rs11988	chr11	47261260	A	0.3827	ACP2	protein_coding	0.00919536	0.0688	0.0146	2.523e-06	1.01532	0.0081	0.06246
rs11039159	chr11	47294021	T	0.3857	MADD	protein_coding	0.00995178	0.0686	0.0146	2.739e-06	1.01593	0.0081	0.05235
rs11606683	chr11	47302733	T	0.3857	MADD	protein_coding	0.0100479	0.0685	0.0146	2.774e-06	1.01603	0.0081	0.05042
rs3886100	chr1	207739127	A	0.5974	CR1	protein_coding	0.0105052	0.0679	0.0145	2.927e-06	1.01339	0.0081	0.09892
rs34675784	chr11	85689511	A	0.1312	PICALM	protein_coding	0.0123804	-0.1017	0.0219	3.46e-06	1.02286	0.013	0.08139
rs3859570	chr19	18510925	T	0.4056	LRRC25	protein_coding	0.0126186	-0.0692	0.0155	7.844e-06	1.02316	0.0088	0.00953
rs34700169	chr11	85677599	A	0.1312	PICALM	protein_coding	0.0135736	0.1012	0.0219	3.805e-06	0.97844	0.013	0.09247
rs28482811	chr16	19925612	T	0.159	AC134300.1	miRNA	0.0140127	0.0872	0.0189	3.94e-06	0.97814	0.0106	0.03675
rs12802374	chr11	47309373	A	0.3857	MADD	protein_coding	0.0144811	0.0706	0.0153	4.084e-06	1.0143	0.0084	0.09158
rs12102869	chr16	19918987	T	0.159	AC134300.1	miRNA	0.014883	0.087	0.0189	4.21e-06	0.97824	0.0106	0.03844
rs9941245	chr16	19916895	T	0.175	AC134300.1	miRNA	0.0155681	0.0828	0.018	4.417e-06	0.9799	0.0101	0.04553
rs71618613	chr5	29005985	A	0.0119	SUCLG2P4	pseudogene	0.0155709	0.3901	0.0882	9.768e-06	0.89226	0.0398	0.004229
rs17817648	chr11	85685285	T	0.1312	PICALM	protein_coding	0.0160909	0.1004	0.0219	4.579e-06	0.97824	0.013	0.08929
rs7519119	chr1	207786152	A	0.5984	CR1	protein_coding	0.0162392	-0.0658	0.0144	4.635e-06	0.98295	0.009	0.05646
rs66751349	chr16	19911869	T	0.1759	AC134300.1	miRNA	0.016446	-0.0829	0.0181	4.708e-06	1.02	0.0103	0.05503
rs3885610	chr16	19923044	T	0.16	AC134300.1	miRNA	0.0170504	0.0864	0.0189	4.91e-06	0.97873	0.0106	0.04258
rs2883659	chr16	19911174	T	0.1759	AC134300.1	miRNA	0.0170661	0.0828	0.0181	4.9e-06	0.97932	0.0101	0.03965
rs9921480	chr16	19919440	C	0.1581	AC134300.1	miRNA	0.0171457	0.0863	0.0189	4.952e-06	0.97863	0.0106	0.04203
rs10867900	chr9	85448836	C	0.0497	RPS6P12	pseudogene	0.0172232	-0.1538	0.0337	4.989e-06	0.95686	0.0225	0.04974
rs13335015	chr16	19905164	T	0.175	AC134300.1	miRNA	0.017665	-0.0828	0.0182	5.147e-06	1.02132	0.0102	0.03805
rs7542544	chr1	207786223	A	0.5984	CR1	protein_coding	0.0177098	-0.0654	0.0144	5.145e-06	0.98275	0.009	0.05344
rs9921401	chr16	19919338	C	0.1581	AC134300.1	miRNA	0.017949	0.0861	0.0189	5.245e-06	0.97853	0.0106	0.04106
rs17186848	chr1	207804883	T		CR1	protein_coding	0.0182416	0.0655	0.0144	5.346e-06	1.01826	0.009	0.04484
rs117646236	chr14	53401449	C	0.0388	FERMT2	protein_coding	0.0183074	-0.1405	0.0312	6.725e-06	1.04352	0.017	0.01252
rs12034383	chr1	207803595	A	0.5984	CR1	protein_coding	0.0190939	-0.0653	0.0144	5.612e-06	0.98206	0.009	0.0451
rs7011101	chr8	71501474	A	0.0974	TRAM1	protein_coding	0.0191221	-0.1051	0.0232	5.669e-06	1.02214	0.0133	0.09906
rs2274566	chr1	207753345	T	0.5974	CR1	protein_coding	0.0191237	-0.0655	0.0144	5.637e-06	0.98305	0.009	0.05863
rs12028134	chr1	207800409	A	0.5984	CR1	protein_coding	0.0191432	0.0653	0.0144	5.659e-06	1.01776	0.009	0.05018
rs12041437	chr1	207803264	A	0.5984	CR1	protein_coding	0.0192289	-0.0653	0.0144	5.717e-06	0.98216	0.009	0.04623
rs12032780	chr1	207796838	A		CR1	protein_coding	0.0192512	-0.0653	0.0144	5.74e-06	0.98255	0.009	0.05147
rs17745024	chr11	85686294	T	0.1302	PICALM	protein_coding	0.0197818	0.0993	0.0219	5.915e-06	0.97668	0.013	0.07044
rs13335003	chr16	19905083	A	0.173	AC134300.1	miRNA	0.0200159	-0.0823	0.0182	6.019e-06	1.02051	0.0104	0.05081
rs975411	chr9	85449186	T	0.0497	RPS6P12	pseudogene	0.0200159	0.1518	0.0335	6.002e-06	1.0455	0.0224	0.0472
rs11803956	chr1	207803021	T	0.5984	CR1	protein_coding	0.0200358	0.0651	0.0144	6.042e-06	1.01969	0.0092	0.03279
rs76695866	chr3	34413128	A	0.0358	AC018359.1	lincRNA	0.0203333	-0.182	0.0403	6.149e-06	1.0405	0.0206	0.0542
rs76184771	chr19	18567189	A	0.1302	ELL	protein_coding	0.0203467	-0.0912	0.0209	1.288e-05	1.03004	0.0114	0.009576
rs3746176	chr19	18568951	C	0.1292	ELL	protein_coding	0.0217306	-0.0909	0.0209	1.388e-05	1.03004	0.0114	0.009713
rs34010330	chr19	18559657	C	0.3449	ELL	protein_coding	0.0220076	0.0679	0.0151	6.674e-06	0.986	0.0084	0.09344
rs11765305	chr7	143111112	C	0.4115	EPHA1-AS1	antisense	0.0221178	0.0706	0.0157	6.745e-06	0.98482	0.0085	0.07214
rs1985157	chr19	18513594	T	0.3986	LRRC25	protein_coding	0.022547	-0.0655	0.0151	1.453e-05	1.02378	0.0086	0.006339
rs61781270	chr1	40349428	A	0.1958	TRIT1	protein_coding	0.0232466	0.077	0.0171	7.109e-06	1.01704	0.0094	0.07168
rs11645492	chr16	19914412	T	0.171	AC134300.1	miRNA	0.0236616	0.0815	0.0182	7.256e-06	0.97961	0.0102	0.04271
rs117666337	chr14	53420884	A	0.0427	FERMT2	protein_coding	0.0240258	-0.1313	0.0304	1.562e-05	1.04718	0.0167	0.005681
rs16969339	chr16	19914784	A	0.171	AC134300.1	miRNA	0.024419	-0.0814	0.0182	7.509e-06	1.02143	0.0102	0.03743
rs12804751	chr11	85702054	C	0.1322	PICALM	protein_coding	0.0246079	-0.0991	0.0221	7.588e-06	1.02194	0.0131	0.09749
rs76760620	chr3	34518834	A	0.0338	AC018359.1	lincRNA	0.0247052	-0.18	0.0402	7.639e-06	1.03821	0.0207	0.06954
rs117405485	chr12	127231338	A	0.0229	LINC00944	lincRNA	0.0250923	0.2433	0.0544	7.78e-06	1.06056	0.031	0.05784
rs138296162	chr6	32536852	A	0.4125	HLA-DRB6	pseudogene	0.0260815	0.0814	0.0182	8.131e-06	1.02214	0.0103	0.03356
rs75010292	chr2	55172536	A	0.1093	EML6	protein_coding	0.0262565	-0.0983	0.0229	1.722e-05	0.96715	0.0125	0.007703
rs147767029	chr14	53417839	T	0.0278	FERMT2	protein_coding	0.0268676	0.1362	0.0308	1.005e-05	0.95791	0.0176	0.01495
rs4929858	chr11	49070655	A	0.6332	TRIM64C	protein_coding	0.027965	0.0649	0.0151	1.85e-05	1.03572	0.0082	1.846e-05
rs1560118	chr19	18570035	A	0.3449	ELL	protein_coding	0.0288065	0.0669	0.0151	9.005e-06	0.98472	0.0084	0.06582
rs3781832	chr11	121436270	T	0.1024	SORL1	protein_coding	0.0289133	-0.0977	0.0222	1.088e-05	0.97249	0.0125	0.02529
rs8107367	chr19	18564705	A	0.3439	ELL	protein_coding	0.0300811	-0.0666	0.015	9.429e-06	1.01572	0.0084	0.06159
rs10405479	chr19	18563880	A	0.3439	ELL	protein_coding	0.0301632	0.0666	0.015	9.506e-06	0.98462	0.0084	0.06475
rs66555393	chr8	71628753	A	0.0954	XKR9	protein_coding	0.0302024	0.1061	0.024	9.544e-06	0.97716	0.0137	0.09309
rs2303695	chr19	18562624	T	0.3439	ELL	protein_coding	0.0302416	0.0666	0.015	9.505e-06	0.98413	0.0084	0.05636
rs2303693	chr19	18557673	T	0.1292	ELL	protein_coding	0.0303273	0.092	0.021	1.148e-05	0.97385	0.0117	0.02339
rs7542907	chr1	40391752	T	0.2346	Y_RNA	misc_RNA	0.0307533	0.0697	0.0164	2.052e-05	1.0286	0.0091	0.001832
rs28572537	chr19	18552208	T	0.3449	CTD-3137H5.1	antisense	0.030853	0.0666	0.0151	9.802e-06	0.98521	0.0084	0.07486
rs6759673	chr2	55166151	T	0.1103	EML6	protein_coding	0.0315924	-0.0963	0.0227	2.126e-05	0.96744	0.0124	0.007725
rs8103520	chr19	18563970	A	0.1292	ELL	protein_coding	0.0322236	-0.0919	0.021	1.227e-05	1.0286	0.0114	0.01366
rs2303694	chr19	18562438	T	0.1292	ELL	protein_coding	0.032479	0.0915	0.0209	1.244e-05	0.9719	0.0114	0.01244
rs79257623	chr19	18563714	A	0.1292	ELL	protein_coding	0.0327315	0.0914	0.0209	1.261e-05	0.972	0.0114	0.01285
rs10164319	chr19	18569833	A	0.3449	ELL	protein_coding	0.0332812	0.0662	0.015	1.063e-05	0.98423	0.0084	0.05635
rs2007981	chr19	18567555	A	0.3439	ELL	protein_coding	0.0333491	0.0662	0.015	1.068e-05	0.98413	0.0084	0.05599
rs34756730	chr8	71633279	C	0.0944	XKR9	protein_coding	0.0342602	-0.1055	0.024	1.103e-05	1.02327	0.0138	0.09403
rs79888481	chr19	18569957	A	0.1292	ELL	protein_coding	0.0343309	0.091	0.0209	1.338e-05	0.97142	0.0114	0.01116
rs12804833	chr11	85709288	C	0.1312	PICALM	protein_coding	0.034791	-0.0966	0.022	1.126e-05	1.02194	0.013	0.09546
rs11995217	chr8	71595403	T	0.0944	XKR9	protein_coding	0.0348516	-0.1055	0.024	1.125e-05	1.02316	0.0138	0.09631
rs34638491	chr8	71642847	A	0.0944	XKR9	protein_coding	0.0348849	0.1054	0.024	1.132e-05	0.97658	0.0138	0.08502
rs56207019	chr11	85796264	C	0.2475	snoU13	snoRNA	0.0351042	-0.071	0.0163	1.376e-05	1.02511	0.0102	0.01456
rs13268714	chr8	71599414	C	0.0944	XKR9	protein_coding	0.0351934	-0.1054	0.024	1.145e-05	1.02306	0.0138	0.09773
rs7128598	chr11	85795131	A	0.2475	snoU13	snoRNA	0.0356408	-0.0709	0.0163	1.413e-05	1.02532	0.0102	0.01421
rs7258465	chr19	18533642	T	0.339	SSBP4	protein_coding	0.0357738	-0.0663	0.0151	1.173e-05	1.01704	0.0084	0.04358
rs7120413	chr11	47441335	A	0.325	PSMC3	protein_coding	0.0358055	0.0833	0.019	1.171e-05	1.0203	0.0106	0.05776
rs17159904	chr11	85786287	A	0.2485	PICALM	protein_coding	0.0358168	-0.0708	0.0163	1.428e-05	1.02573	0.0102	0.01263
rs61781271	chr1	40350230	C	0.1948	TRIT1	protein_coding	0.0363505	0.0752	0.0172	1.195e-05	1.01888	0.0094	0.04723
rs61781289	chr1	40391255	T	0.2276	Y_RNA	misc_RNA	0.0375746	0.0691	0.0164	2.55e-05	1.02891	0.0091	0.001696
rs1784920	chr11	121437571	A	0.8976	SORL1	protein_coding	0.0377751	-0.0961	0.0222	1.523e-05	0.9721	0.0127	0.02518
rs10408290	chr19	18542701	T	0.338	SSBP4	protein_coding	0.037989	0.066	0.0151	1.265e-05	0.98432	0.0084	0.05994
rs2385088	chr19	18545540	A	0.339	ISYNA1	protein_coding	0.0380144	-0.066	0.0151	1.261e-05	1.01572	0.0084	0.0629
rs7516590	chr1	40344175	A	0.1948	TRIT1	protein_coding	0.0381021	-0.0749	0.0172	1.272e-05	0.98147	0.0094	0.04717
rs8103622	chr19	18572834	T	0.3439	ELL	protein_coding	0.0382145	0.0655	0.015	1.279e-05	0.98511	0.0083	0.07198
rs61781267	chr1	40345773	A	0.1958	TRIT1	protein_coding	0.0389431	0.0748	0.0172	1.31e-05	1.01888	0.0094	0.04769
rs28406841	chr16	19934822	A	0.1819	AC134300.1	miRNA	0.0397826	0.0802	0.0184	1.345e-05	0.97716	0.0117	0.04875
rs7527412	chr1	40344668	A	0.1948	TRIT1	protein_coding	0.0398599	0.0747	0.0172	1.351e-05	1.01898	0.0094	0.04622
rs78583495	chr2	55172002	A	0.1054	EML6	protein_coding	0.0400232	0.0965	0.023	2.739e-05	1.03355	0.0126	0.00875
rs2640724	chr8	27415576	A	0.2266	GULOP	pseudogene	0.0403489	-0.0778	0.0179	1.371e-05	1.0203	0.0105	0.05588
rs2047007	chr1	40427975	T	0.2296	MFSD2A	protein_coding	0.040675	0.0707	0.0169	2.83e-05	1.02737	0.0092	0.003424
rs77320796	chr1	40395195	A	0.2276	Y_RNA	misc_RNA	0.0407358	-0.0686	0.0164	2.811e-05	0.97142	0.0091	0.001379
rs4808801	chr19	18571141	A	0.3449	ELL	protein_coding	0.0424491	-0.0651	0.015	1.464e-05	1.01654	0.0084	0.04992
rs111682204	chr19	18574235	T	0.1292	ELL	protein_coding	0.0428839	-0.0895	0.0209	1.777e-05	1.02891	0.0114	0.01224
rs10258313	chr7	143114336	T	0.4652	EPHA1-AS1	antisense	0.0428996	-0.0657	0.0152	1.485e-05	1.01826	0.0094	0.05435
rs9270208	chr6	32556402	T	0.6769	HLA-DRB1	protein_coding	0.0428996	-0.0773	0.0178	1.485e-05	1.01593	0.009	0.08015
rs61781278	chr1	40376741	A	0.1909	MYCL	protein_coding	0.0429622	0.0762	0.0178	1.761e-05	1.02204	0.0097	0.02465
rs61781281	chr1	40379578	T	0.1899	MYCL	protein_coding	0.0429714	0.0743	0.0173	1.771e-05	1.02204	0.0097	0.02438
rs3134617	chr1	40361843	A	0.1948	MYCL	protein_coding	0.0431164	-0.0744	0.0172	1.498e-05	0.98039	0.0095	0.03679
rs11207138	chr1	40392157	C	0.2475	Y_RNA	misc_RNA	0.043224	0.0679	0.0163	3.032e-05	1.02963	0.009	0.001202
rs10413237	chr19	18548249	A	0.3479	ISYNA1	protein_coding	0.0438804	-0.0654	0.0151	1.532e-05	1.01491	0.0084	0.07551
rs6684490	chr1	40356155	A	0.1938	MYCL	protein_coding	0.0440025	-0.0743	0.0172	1.54e-05	0.98098	0.0095	0.04213
rs75445489	chr19	18571150	A	0.1292	ELL	protein_coding	0.0441175	0.0901	0.021	1.838e-05	0.97142	0.0114	0.01132
rs72666970	chr1	40376843	A	0.1909	MYCL	protein_coding	0.0442181	-0.0746	0.0174	1.862e-05	0.97873	0.0095	0.02407
rs4742958	chr9	108411944	T	0.1402	FKTN	protein_coding	0.044409	-0.1279	0.0296	1.558e-05	0.96676	0.0158	0.03211
rs4381172	chr1	40400397	T	0.2276	Y_RNA	misc_RNA	0.0445945	0.0681	0.0164	3.179e-05	1.02891	0.0091	0.001711
rs61781290	chr1	40393160	A	0.2475	Y_RNA	misc_RNA	0.0447137	-0.0677	0.0163	3.162e-05	0.97132	0.009	0.001176
rs61781272	chr1	40353452	A	0.1938	TRIT1	protein_coding	0.0449893	-0.0742	0.0172	1.586e-05	0.98118	0.0094	0.04439
rs13254637	chr8	71618660	C	0.0974	XKR9	protein_coding	0.0450792	-0.1033	0.0239	1.593e-05	1.02316	0.0137	0.09502
rs7530647	chr1	40345611	A	0.2316	TRIT1	protein_coding	0.0453543	0.0728	0.017	1.92e-05	1.02306	0.0094	0.01493
rs6680258	chr1	40399488	T	0.2276	Y_RNA	misc_RNA	0.0460497	0.068	0.0164	3.309e-05	1.02891	0.0091	0.001693
rs66802900	chr11	85678534	A	0.1292	PICALM	protein_coding	0.0461286	-0.0955	0.0222	1.634e-05	1.02224	0.0131	0.09273
rs10409003	chr19	18543054	T	0.338	SSBP4	protein_coding	0.0462998	0.0651	0.0151	1.644e-05	0.98413	0.0084	0.05625
rs17376517	chr3	44765221	T	0.0477	ZNF502	protein_coding	0.0463298	-0.1405	0.0326	1.649e-05	0.9687	0.0177	0.07223
rs8105994	chr19	18593553	T	0.3449	ELL	protein_coding	0.0472005	-0.0646	0.015	1.684e-05	1.01552	0.0083	0.06462
rs77571703	chr19	18578984	T	0.1292	ELL	protein_coding	0.0474246	0.0888	0.0209	2.082e-05	0.97161	0.0114	0.01142
rs181861078	chr1	207387226	A		C4BPAP2	pseudogene	0.0474784	-0.1742	0.0409	2.095e-05	0.93885	0.0265	0.0173
rs78855479	chr19	18581916	T	0.1292	ELL	protein_coding	0.0475075	0.0887	0.0208	2.075e-05	0.97161	0.0114	0.01138
rs34171762	chr19	18559410	A	0.3519	ELL	protein_coding	0.0475358	0.0645	0.015	1.7e-05	0.98541	0.0083	0.07627
rs75245298	chr19	18581227	T	0.1292	ELL	protein_coding	0.0476833	-0.0887	0.0208	2.072e-05	1.02901	0.0114	0.01183
rs7515857	chr1	40418630	T	0.2177	MFSD2A	protein_coding	0.0476891	0.0702	0.0169	3.454e-05	1.02593	0.0092	0.005533
rs74497531	chr19	18578178	A	0.1292	ELL	protein_coding	0.0477222	0.0888	0.0209	2.063e-05	0.97151	0.0114	0.0109
rs56346001	chr1	40374734	T	0.1909	MYCL	protein_coding	0.0478713	-0.0742	0.0174	2.048e-05	0.97922	0.0095	0.02775
rs6661291	chr1	40374153	A	0.1909	MYCL	protein_coding	0.0478883	-0.074	0.0174	2.038e-05	0.97863	0.0095	0.02337
rs77692382	chr1	40406715	T	0.2197	Y_RNA	misc_RNA	0.0480563	0.0691	0.0167	3.508e-05	1.02984	0.0093	0.001541
rs117834516	chr14	53315447	T	0.0378	FERMT2	protein_coding	0.048744	0.1297	0.0314	3.586e-05	0.95619	0.0171	0.008675
rs7553649	chr1	40333053	T	0.1938	TRIT1	protein_coding	0.0488487	0.0738	0.0172	1.776e-05	1.01857	0.0094	0.05199
rs17570439	chr1	40324210	T	0.1948	TRIT1	protein_coding	0.0488804	-0.0736	0.0171	1.773e-05	0.98108	0.0094	0.04247
rs7205054	chr16	19943026	C	0.1829	AC134300.1	miRNA	0.0489508	0.0789	0.0184	1.761e-05	0.97814	0.0117	0.05861
rs12790526	chr11	85767340	C	0.1302	PICALM	protein_coding	0.0490273	0.0943	0.022	1.77e-05	0.97834	0.0131	0.0938
rs11021857	chr11	11472193	A	0.0706	GALNT18	protein_coding	0.0492179	0.1217	0.0295	3.677e-05	1.04907	0.0169	0.004598
rs17504495	chr1	40299195	T	0.1948	TRIT1	protein_coding	0.049525	-0.0736	0.0172	1.809e-05	0.98089	0.0094	0.04004
rs143147909	chr11	85815615	T	0.2197	snoU13	snoRNA	0.049583	0.0735	0.0178	3.676e-05	0.96773	0.0114	0.00413
rs71523199	chr8	71622404	T	0.0954	XKR9	protein_coding	0.0499191	0.1021	0.0238	1.834e-05	0.97648	0.0137	0.0814
rs7542060	chr1	40336668	T	0.1948	TRIT1	protein_coding	0.0499191	0.0735	0.0172	1.834e-05	1.01949	0.0094	0.04089
