# Supplementary material for: Shared genetic etiology underlying Alzheimer’s disease and major depressive disorder
Source: Transl Psychiatry. 2020 Mar 9;10:88. doi: 10.1038/s41398-020-0769-y (PMC7062839; doi:10.1038/s41398-020-0769-y)
Supplement: Supplementary file 5 — Supplemental Table S2. Summary statistics for analysis of MDD conditional on LOAD. [file 41398_2020_769_MOESM5_ESM.xlsx]

## Sheet: Sheet1
Supplemental Table S2: MDD|LOAD
SNP	Chr	Position	Minor allele	MAF	Nearest Gene	Nearest Gene type	Conditional FDR Q(MDD|LOAD)	AD Beta	AD Beta SE	AD p value	MDD OR	MDD OR SE	MDD p value
rs911552	chr14	103999508	A	0.3728	TRMT61A	protein_coding	0.00893586	-0.051	0.0149	0.0005982	1.04154	0.0085	1.729e-06
rs2756127	chr14	104000183	T	0.3738	TRMT61A	protein_coding	0.00956444	0.0512	0.0149	0.0005695	0.96002	0.0085	1.645e-06
rs911555	chr14	103999347	C	0.3718	TRMT61A	protein_coding	0.00972807	0.051	0.0149	0.0006117	0.95983	0.0085	1.464e-06
rs911554	chr14	103999371	T	0.3797	TRMT61A	protein_coding	0.0112641	0.0507	0.0149	0.000674	0.95983	0.0085	1.453e-06
rs2765042	chr14	103990745	A	0.3688	RP11-600F24.7	antisense	0.0127681	0.0484	0.0149	0.001201	0.95935	0.0085	1.098e-06
rs2756118	chr14	103992473	T	0.3728	RP11-600F24.7	antisense	0.0131821	0.0488	0.0149	0.001086	0.95973	0.0085	1.417e-06
rs2071408	chr14	103987078	A	0.3698	CKB	protein_coding	0.0143542	0.0486	0.0149	0.001121	0.96108	0.0085	3.086e-06
rs754287	chr14	103997525	A	0.3698	TRMT61A	protein_coding	0.0157062	0.0493	0.0149	0.0009141	0.95925	0.0085	1.013e-06
rs7566132	chr2	53201928	A	0.2276	AC010967.2	lincRNA	0.0177465	-0.0506	0.0171	0.002984	0.96503	0.0094	0.0001446
rs10769529	chr11	48950771	T	0.3539	TRIM51CP	pseudogene	0.0177763	0.0527	0.0154	0.0006444	1.03169	0.0082	0.0001479
rs6485900	chr11	48637415	T	0.6441	OR4A42P	pseudogene	0.0177798	-0.0459	0.0147	0.001779	0.96977	0.0081	0.0001464
rs7482528	chr11	48640052	A	0.6441	OR4A42P	pseudogene	0.0177801	0.0461	0.0147	0.001722	1.03128	0.0081	0.0001443
rs79276498	chr11	48667145	T	0.6451	OR4A44P	pseudogene	0.0177801	0.047	0.015	0.001682	1.03149	0.0082	0.0001443
rs10838959	chr11	48584732	A	0.6441	OR4A45P	pseudogene	0.0177819	-0.0457	0.0146	0.001765	0.96938	0.0082	0.0001468
rs149097719	chr11	48950812	T	0.6451	TRIM51CP	pseudogene	0.0177876	0.0504	0.0153	0.0009799	1.0321	0.0083	0.0001457
rs6485903	chr11	48639004	A	0.6441	OR4A42P	pseudogene	0.0177904	-0.0459	0.0147	0.001765	0.96977	0.0081	0.0001484
rs12365220	chr11	48555957	T	0.6441	OR4A43P	pseudogene	0.017802	0.0456	0.0146	0.001825	1.03159	0.0082	0.0001462
rs11039806	chr11	48547716	A	0.6441	OR4A43P	pseudogene	0.0178103	-0.0453	0.0146	0.00196	0.96938	0.0082	0.0001478
rs7481308	chr11	48600067	A	0.6441	OR4A45P	pseudogene	0.0178203	-0.0455	0.0146	0.001809	0.96977	0.0081	0.0001475
rs12800770	chr11	48604927	T	0.6441	OR4A45P	pseudogene	0.0178222	0.0455	0.0146	0.001839	1.03128	0.0081	0.0001456
rs11530390	chr11	48886277	T	0.3559	RP11-56P9.5	pseudogene	0.0178284	0.051	0.0165	0.001986	1.03231	0.0084	0.0001491
rs7479700	chr11	48537859	T	0.6451	OR4A40P	pseudogene	0.0178382	0.0476	0.0152	0.001727	1.0321	0.0083	0.0001511
rs10838943	chr11	48557442	T	0.6441	OR4A43P	pseudogene	0.0178423	0.0456	0.0146	0.001821	1.03149	0.0082	0.0001496
rs7948486	chr11	48912140	C	0.3549	RP11-56P9.10	pseudogene	0.0178462	-0.0518	0.0155	0.0007965	0.96889	0.0083	0.0001504
rs10838983	chr11	48640302	A	0.6441	OR4A42P	pseudogene	0.0178481	0.0459	0.0147	0.001752	1.03118	0.0081	0.0001508
rs202675	chr11	49228613	C	0.2753	FOLH1	protein_coding	0.0178561	-0.0535	0.0158	0.0007433	0.96773	0.0087	0.0001501
rs4882017	chr11	48570182	A	0.6431	OR4A43P	pseudogene	0.0178624	0.0461	0.0146	0.001631	1.03118	0.0081	0.0001442
rs4882117	chr11	48565468	T	0.6441	OR4A43P	pseudogene	0.0178624	-0.0457	0.0146	0.001787	0.96977	0.0081	0.0001442
rs12366252	chr11	48542318	A	0.6441	OR4A43P	pseudogene	0.0178659	-0.0451	0.0146	0.002013	0.96977	0.0081	0.0001425
rs12454623	chr18	62390673	T	0.1571	RNU7-146P	snRNA	0.0178755	0.0577	0.0187	0.002029	1.04008	0.0104	0.0001518
rs1848151	chr11	48692658	A	0.6441	OR4A44P	pseudogene	0.0178929	-0.049	0.0152	0.001261	0.96948	0.0082	0.0001431
rs4882002	chr11	48546731	A	0.6441	OR4A43P	pseudogene	0.0179008	0.0453	0.0146	0.001958	1.03149	0.0082	0.0001524
rs12790666	chr11	47983477	A	0.5179	PTPRJ	protein_coding	0.0179016	-0.0447	0.0143	0.001712	0.97035	0.0079	0.0001424
rs11039859	chr11	48611988	T	0.6441	OR4A41P	pseudogene	0.0179091	-0.0455	0.0146	0.00185	0.96928	0.0082	0.000144
rs4882011	chr11	48560311	A	0.6441	OR4A43P	pseudogene	0.0179156	-0.0457	0.0146	0.001787	0.96967	0.0081	0.0001402
rs28398064	chr11	48639298	A	0.6441	OR4A42P	pseudogene	0.0179249	-0.046	0.0147	0.00174	0.96967	0.0081	0.0001422
rs12363679	chr11	48556023	C	0.6441	OR4A43P	pseudogene	0.0179322	-0.0456	0.0146	0.001825	0.96938	0.0082	0.0001438
rs10400308	chr11	48891246	T	0.6441	RP11-56P9.5	pseudogene	0.0179339	-0.0511	0.0154	0.00089	0.96909	0.0082	0.0001415
rs7125110	chr11	48545507	A	0.6441	OR4A43P	pseudogene	0.0179393	-0.0445	0.0148	0.002717	0.96918	0.0082	0.00014
rs4882143	chr11	48637951	A	0.6441	OR4A42P	pseudogene	0.017961	0.0449	0.0147	0.002275	1.03128	0.0081	0.0001421
rs34636547	chr11	48590103	A	0.6441	OR4A45P	pseudogene	0.0179684	0.0458	0.0146	0.001696	1.03128	0.0081	0.000141
rs55865155	chr11	48886715	A	0.6431	RP11-56P9.5	pseudogene	0.0179702	-0.0497	0.0157	0.001544	0.9688	0.0083	0.0001414
rs10838966	chr11	48589723	C	0.6441	OR4A45P	pseudogene	0.0179719	0.0458	0.0146	0.001706	1.03138	0.0081	0.0001333
rs11039819	chr11	48562181	T	0.6441	OR4A43P	pseudogene	0.0179734	-0.0461	0.0146	0.001608	0.96967	0.0081	0.0001393
rs4882015	chr11	48565573	A	0.6441	OR4A43P	pseudogene	0.0179734	0.0457	0.0146	0.001785	1.03128	0.0081	0.0001393
rs10838961	chr11	48584852	T	0.6441	OR4A45P	pseudogene	0.0179738	0.0467	0.015	0.001859	1.0321	0.0083	0.0001337
rs10769371	chr11	48531184	A	0.6441	OR4A40P	pseudogene	0.0179756	-0.0456	0.0146	0.00182	0.96957	0.0081	0.0001341
rs34584314	chr11	48627686	T	0.6441	OR4A42P	pseudogene	0.017976	-0.0449	0.0147	0.002219	0.96967	0.0081	0.0001399
rs11039860	chr11	48614915	C	0	OR4A41P	pseudogene	0.0179777	-0.0453	0.0146	0.001896	0.96948	0.0082	0.0001546
rs12421159	chr11	48624841	A	0.6441	OR4A42P	pseudogene	0.0179862	-0.0464	0.0147	0.001581	0.96977	0.0081	0.0001539
rs4882133	chr11	48593450	T	0.6441	OR4A45P	pseudogene	0.0179963	0.0457	0.0146	0.001732	1.03149	0.0082	0.0001536
rs62140331	chr2	53200570	T	0.2256	AC010967.2	lincRNA	0.0180107	0.0519	0.0171	0.002347	1.03655	0.0094	0.0001332
rs11039805	chr11	48547348	A	0.6441	OR4A43P	pseudogene	0.0180111	0.0453	0.0146	0.00196	1.03149	0.0082	0.0001545
rs1228001	chr11	47986994	A	0.5189	PTPRJ	protein_coding	0.018014	0.0447	0.0143	0.001718	1.03035	0.0079	0.0001553
rs7952491	chr11	48663295	A	0	OR4A44P	pseudogene	0.0180226	-0.0472	0.0149	0.00149	0.96909	0.0083	0.0001391
rs6063534	chr20	49189168	T	0.5119	PTPN1	protein_coding	0.0180333	0.0433	0.0142	0.002325	1.03056	0.0079	0.0001355
rs6743135	chr2	53201312	A	0.2247	AC010967.2	lincRNA	0.0180333	0.0516	0.0171	0.002517	1.03645	0.0094	0.0001355
rs10839171	chr11	48923034	A	0.3569	RP11-56P9.10	pseudogene	0.0180339	0.0495	0.0149	0.0008988	1.03179	0.0082	0.0001388
rs10838938	chr11	48551153	A	0.6441	OR4A43P	pseudogene	0.0180352	-0.0457	0.0147	0.001883	0.96918	0.0082	0.0001328
rs7482176	chr11	48604620	C	0.6352	OR4A45P	pseudogene	0.0180352	0.0477	0.0146	0.001121	1.03138	0.0081	0.0001328
rs11039745	chr11	48463811	C	0.6451	OR4C10P	pseudogene	0.018043	-0.0451	0.0151	0.002788	0.96918	0.0082	0.0001379
rs11039865	chr11	48620411	T	0.6441	OR4A41P	pseudogene	0.018043	-0.0482	0.016	0.002618	0.96773	0.0086	0.0001379
rs11039814	chr11	48553284	T	0.6441	OR4A43P	pseudogene	0.0180442	0.046	0.0149	0.002037	1.0321	0.0083	0.000135
rs1976509	chr11	48964603	T	0.3569	TRIM51CP	pseudogene	0.0180453	0.0514	0.0152	0.0007511	1.03169	0.0082	0.0001385
rs11039872	chr11	48629533	T	0.6451	OR4A42P	pseudogene	0.0180514	-0.046	0.0147	0.001766	0.96957	0.0081	0.0001368
rs12366262	chr11	48563472	A	0.6441	OR4A43P	pseudogene	0.0180514	-0.0457	0.0146	0.001795	0.96967	0.0081	0.0001368
rs79952111	chr2	53186096	A	0.2366	AC010967.2	lincRNA	0.0180537	-0.0506	0.0169	0.002716	0.96541	0.0092	0.0001374
rs7294105	chr11	48825127	A	0.6441	RP11-56P9.5	pseudogene	0.0180584	-0.0499	0.016	0.00183	0.96899	0.0082	0.000132
rs1605364	chr11	48684843	T	0.6451	OR4A44P	pseudogene	0.0180623	-0.0473	0.0149	0.001559	0.96899	0.0083	0.0001363
rs6485865	chr11	48575989	T	0.6441	OR4A45P	pseudogene	0.0180964	-0.0455	0.0146	0.00187	0.96957	0.0081	0.0001315
rs4268511	chr11	49046510	A	0.6352	TRIM49B	protein_coding	0.0180979	0.0555	0.015	0.0002084	1.03169	0.0082	0.0001319
rs11040170	chr11	48966165	A	0.3579	TRIM51CP	pseudogene	0.0181009	0.051	0.0153	0.0008291	1.03221	0.0083	0.0001327
rs4882109	chr11	48557685	T	0.6441	OR4A43P	pseudogene	0.0181081	-0.0455	0.0146	0.001872	0.96948	0.0082	0.0001565
rs11512404	chr11	48936171	T	0.6431	RP11-56P9.4	pseudogene	0.0181225	0.0474	0.0159	0.002793	1.03345	0.0086	0.0001313
rs11493731	chr11	48886755	A	0.6431	RP11-56P9.5	pseudogene	0.0181439	0.0502	0.0159	0.001642	1.03231	0.0084	0.0001572
rs1587907	chr11	48899689	T	0.3549	RP11-56P9.5	pseudogene	0.0181467	0.0508	0.0152	0.0008453	1.0321	0.0083	0.0001305
rs6485872	chr11	48579710	T	0.6441	OR4A45P	pseudogene	0.0181467	0.0455	0.0146	0.00182	1.03138	0.0081	0.0001305
rs7483713	chr11	48629214	A	0.6441	OR4A42P	pseudogene	0.0181488	0.0452	0.0146	0.002015	1.03138	0.0081	0.0001311
rs10444237	chr11	48539783	A	0.6441	OR4A40P	pseudogene	0.0182419	-0.0472	0.0149	0.001535	0.96899	0.0082	0.0001304
rs10742862	chr11	48649316	T	0.6451	OR4A44P	pseudogene	0.0182419	0.0463	0.0147	0.001617	1.03159	0.0081	0.0001304
rs7941786	chr11	48580174	T	0.6441	OR4A45P	pseudogene	0.0182683	-0.0456	0.0146	0.001805	0.96957	0.0081	0.00013
rs12361812	chr11	48563104	A	0.6441	OR4A43P	pseudogene	0.0182955	0.0458	0.0146	0.001743	1.03138	0.0081	0.0001298
rs8186094	chr11	48812534	T	0.6441	RP11-56P9.5	pseudogene	0.0183178	-0.052	0.0174	0.00273	0.96764	0.0087	0.0001591
rs10838948	chr11	48568727	T	0.6441	OR4A43P	pseudogene	0.0183228	-0.0458	0.0146	0.001742	0.96957	0.0081	0.0001296
rs4882019	chr11	48598748	A	0.6441	OR4A45P	pseudogene	0.0183353	0.0458	0.0146	0.001719	1.03138	0.0081	0.0001289
rs4882134	chr11	48598795	A	0.6441	OR4A45P	pseudogene	0.0183353	0.0458	0.0146	0.001719	1.03138	0.0081	0.0001289
rs7107184	chr11	48577069	T	0.6441	OR4A45P	pseudogene	0.0183353	-0.0454	0.0146	0.001875	0.96957	0.0081	0.0001289
rs10838931	chr11	48540973	A	0.6441	OR4A40P	pseudogene	0.0184339	-0.0451	0.0146	0.00201	0.96957	0.0081	0.0001288
rs9795156	chr11	48554572	T	0.6441	OR4A43P	pseudogene	0.0184793	-0.046	0.0146	0.001688	0.96957	0.0082	0.0001609
rs11040193	chr11	48992162	A	0.6431	TRIM51GP	pseudogene	0.018503	0.0487	0.0148	0.001007	1.03107	0.0081	0.0001623
rs10838967	chr11	48595007	T	0.6441	OR4A45P	pseudogene	0.0185032	-0.0458	0.0146	0.001721	0.96948	0.0081	0.0001265
rs6485948	chr11	49040018	C	0.6362	RP11-56P9.11	pseudogene	0.0185035	-0.0537	0.0149	0.000314	0.96928	0.0082	0.0001269
rs12420349	chr11	48893486	T	0.6441	RP11-56P9.5	pseudogene	0.0185042	-0.05	0.0155	0.001293	0.96889	0.0083	0.0001277
rs188384835	chr5	26792451	T	0.0239	CTD-2533K21.4	lincRNA	0.018505	-0.1294	0.0409	0.001571	1.08502	0.0213	0.0001287
rs7120743	chr11	48922645	T	0.6431	RP11-56P9.10	pseudogene	0.018505	-0.0493	0.0148	0.0008945	0.96909	0.0082	0.0001287
rs6723602	chr2	53196794	T	0.2247	AC010967.2	lincRNA	0.0185139	0.0517	0.0171	0.002411	1.03603	0.0094	0.0001616
rs7925955	chr11	48647533	T	0.6441	OR4A44P	pseudogene	0.0185184	-0.0465	0.0147	0.001552	0.96938	0.0081	0.0001274
rs7480173	chr11	48606984	T	0.6441	OR4A41P	pseudogene	0.0185189	-0.0475	0.0149	0.00145	0.96918	0.0082	0.0001282
rs11040210	chr11	49017690	T	0.6431	TRIM53CP	pseudogene	0.018537	0.0508	0.0149	0.0006555	1.03107	0.0081	0.0001622
rs11040172	chr11	48968497	A	0.6431	TRIM51CP	pseudogene	0.0185469	0.0512	0.0152	0.0007687	1.0319	0.0082	0.0001264
rs2202458	chr11	48856547	T	0.3549	RP11-56P9.5	pseudogene	0.0185614	-0.0485	0.016	0.002386	0.96899	0.0082	0.0001261
rs12366208	chr11	48563128	A	0.6451	OR4A43P	pseudogene	0.0185908	-0.0457	0.0146	0.001783	0.96948	0.0081	0.0001259
rs10838954	chr11	48579323	A	0.6441	OR4A45P	pseudogene	0.0186353	-0.0452	0.0146	0.001982	0.96948	0.0081	0.0001256
rs11039854	chr11	48607688	A	0.6441	OR4A41P	pseudogene	0.0186353	-0.0455	0.0146	0.001833	0.96948	0.0081	0.0001256
rs12418721	chr11	48618451	T	0.6441	OR4A41P	pseudogene	0.0186951	-0.0455	0.0146	0.001869	0.96948	0.0081	0.0001254
rs968701	chr20	49195248	A	0.5139	PTPN1	protein_coding	0.0187077	0.0434	0.0142	0.002293	1.03025	0.0079	0.0001649
rs12794133	chr11	48621517	A	0.6441	OR4A41P	pseudogene	0.0187301	-0.0459	0.0147	0.001825	0.9687	0.0084	0.0001655
rs8188975	chr11	48891877	A	0.6441	RP11-56P9.5	pseudogene	0.0187421	-0.0506	0.0154	0.001006	0.96928	0.0083	0.0001648
rs11039826	chr11	48572398	A	0.6431	OR4A43P	pseudogene	0.0187554	-0.0454	0.0146	0.001896	0.96948	0.0081	0.0001252
rs4882120	chr11	48573529	T	0.6441	OR4A43P	pseudogene	0.0187554	-0.0455	0.0146	0.001859	0.96948	0.0081	0.0001252
rs11603882	chr11	48554747	T	0.6451	OR4A43P	pseudogene	0.0188314	-0.0457	0.0147	0.001896	0.96909	0.0082	0.0001251
rs11040073	chr11	48855624	A	0.3559	RP11-56P9.5	pseudogene	0.0188623	0.0484	0.016	0.002497	1.0321	0.0082	0.0001249
rs7121992	chr11	48592582	T	0.6441	OR4A45P	pseudogene	0.0188783	-0.0457	0.0146	0.00174	0.96948	0.0081	0.0001246
rs6485911	chr11	48654784	A	0.6451	OR4A44P	pseudogene	0.0189096	0.047	0.0148	0.001474	1.03169	0.0081	0.0001244
rs4882014	chr11	48565199	A	0.6441	OR4A43P	pseudogene	0.0189104	0.0485	0.0149	0.001165	1.03159	0.0083	0.0001675
rs4882123	chr11	48575739	A	0.6441	OR4A45P	pseudogene	0.0189564	-0.0452	0.0146	0.00199	0.96948	0.0081	0.0001243
rs4882132	chr11	48593125	T	0.6441	OR4A45P	pseudogene	0.0189575	-0.0458	0.0146	0.001691	0.96948	0.0081	0.0001239
rs7938440	chr11	48951775	A	0.6441	TRIM51CP	pseudogene	0.018963	-0.0535	0.0154	0.0004988	0.96957	0.0082	0.0001698
rs9943617	chr11	48462066	A	0.6451	OR4C10P	pseudogene	0.018963	-0.0452	0.0151	0.002699	0.96957	0.0082	0.0001698
rs7480986	chr11	48551918	T	0.6441	OR4A43P	pseudogene	0.0189651	0.0479	0.0148	0.001212	1.03138	0.0082	0.0001688
rs7122392	chr11	48553671	T	0.6441	OR4A43P	pseudogene	0.018983	0.0515	0.0152	0.0006961	1.03169	0.0083	0.000171
rs11039754	chr11	48475213	C	0.6451	OR4C9P	pseudogene	0.0189839	0.0442	0.0148	0.002718	1.03097	0.0081	0.0001706
rs35580985	chr11	49245226	A	0.2187	FOLH1	protein_coding	0.0189885	-0.0685	0.0185	0.0002135	0.96358	0.0099	0.0001686
rs2071407	chr14	103987140	T	0.6282	CKB	protein_coding	0.0189893	0.0476	0.0149	0.001427	0.95887	0.0085	8.165e-07
rs7480142	chr11	48606902	C	0.6441	OR4A41P	pseudogene	0.0189894	0.0452	0.0147	0.002134	1.03159	0.0081	0.0001237
rs1885177	chr20	49191228	A	0.5149	PTPN1	protein_coding	0.0190203	-0.0431	0.0142	0.002443	0.97074	0.0079	0.0001697
rs74018295	chr15	57870174	T	0.0895	GCOM1	protein_coding	0.0190334	-0.0765	0.0259	0.003131	0.94582	0.0148	0.0001735
rs7483920	chr11	48599969	A	0.6441	OR4A45P	pseudogene	0.0190345	0.0458	0.0146	0.001725	1.03118	0.0082	0.0001731
rs11040160	chr11	48958903	A	0.3569	TRIM51CP	pseudogene	0.0190365	0.0519	0.0172	0.00251	1.03293	0.0086	0.0001723
rs12788866	chr11	48555193	C	0.6441	OR4A43P	pseudogene	0.0190575	0.0445	0.0147	0.002368	1.03118	0.0082	0.0001729
rs6485868	chr11	48576315	C	0.6441	OR4A45P	pseudogene	0.0190597	-0.0456	0.0146	0.001793	0.96967	0.0082	0.0001721
rs11607453	chr11	48576535	T	0.6441	OR4A45P	pseudogene	0.0190846	-0.0455	0.0146	0.001839	0.96948	0.0081	0.0001235
rs6485875	chr11	48581034	T	0.6441	OR4A45P	pseudogene	0.0190846	0.0456	0.0146	0.001773	1.03149	0.0081	0.0001235
rs6485907	chr11	48651695	A	0.6451	OR4A44P	pseudogene	0.0190846	0.0463	0.0147	0.001632	1.03169	0.0081	0.0001235
rs7121460	chr11	48545232	A	0.6441	OR4A43P	pseudogene	0.0191297	-0.0451	0.0146	0.002028	0.96977	0.0082	0.0001752
rs62140329	chr2	53200125	T	0.2256	AC010967.2	lincRNA	0.0191394	-0.0522	0.0171	0.002192	0.96541	0.0094	0.0001757
rs11603891	chr11	48554775	A	0.6451	OR4A43P	pseudogene	0.0191528	-0.0457	0.0148	0.001968	0.96967	0.0082	0.000175
rs12418270	chr11	48988367	A	0.6441	RP11-56P9.8	pseudogene	0.0192033	-0.0495	0.0148	0.0008475	0.97006	0.0081	0.0001767
rs10838934	chr11	48547072	A	0.6441	OR4A43P	pseudogene	0.0192456	-0.045	0.0147	0.002285	0.96899	0.0082	0.0001233
rs11529442	chr11	48819986	T	0.3579	RP11-56P9.5	pseudogene	0.0192456	-0.0476	0.016	0.002897	0.9688	0.0082	0.0001233
rs4882111	chr11	48558447	A	0.6441	OR4A43P	pseudogene	0.0192456	-0.0456	0.0146	0.001819	0.96948	0.0081	0.0001233
rs7480765	chr11	48564184	A	0.6441	OR4A43P	pseudogene	0.019297	-0.0456	0.0146	0.001813	0.96948	0.0081	0.0001228
rs4312096	chr11	48411653	C	0.6511	OR4C5	protein_coding	0.0193287	-0.0454	0.0151	0.00266	0.96918	0.0084	0.0001791
rs10769382	chr11	48590415	A	0.6441	OR4A45P	pseudogene	0.0193467	0.0459	0.0146	0.001654	1.03149	0.0081	0.0001227
rs7508819	chr20	49205320	T	0.5815	FAM65C	protein_coding	0.0193628	0.0467	0.0146	0.001339	1.03118	0.0082	0.000179
rs11040175	chr11	48971082	A	0.6441	TRIM51CP	pseudogene	0.0193701	-0.0504	0.0152	0.0009225	0.96977	0.0082	0.0001799
rs12421879	chr11	48689978	A	0.6441	OR4A44P	pseudogene	0.0193754	0.0492	0.015	0.001065	1.03097	0.0081	0.0001787
rs10838917	chr11	48503127	C	0.6451	OR4R1P	pseudogene	0.0193967	-0.0446	0.0148	0.00255	0.96928	0.0081	0.0001226
rs7924481	chr11	48582457	A	0.6441	OR4A45P	pseudogene	0.0194048	0.0456	0.0146	0.001778	1.03149	0.0081	0.0001214
rs12421144	chr11	48624700	T	0.6451	OR4A42P	pseudogene	0.0194076	-0.0454	0.0146	0.001929	0.96938	0.0081	0.000121
rs11039821	chr11	48562875	T	0.6441	OR4A43P	pseudogene	0.0194152	0.0458	0.0146	0.001733	1.03149	0.0081	0.0001223
rs7114291	chr11	48608251	A	0.6441	OR4A41P	pseudogene	0.0194658	0.0458	0.0146	0.001699	1.03159	0.0081	0.0001222
rs1847645	chr11	49015788	A	0.6431	TRIM53CP	pseudogene	0.0194865	-0.0504	0.0148	0.0006418	0.97015	0.0081	0.0001814
rs10838971	chr11	48606624	T	0.6441	OR4A41P	pseudogene	0.0194923	-0.0455	0.0146	0.001848	0.96938	0.0081	0.0001209
rs7951432	chr11	48591280	A	0.6441	OR4A45P	pseudogene	0.0194923	-0.0458	0.0146	0.001678	0.96938	0.0081	0.0001209
rs202685	chr11	49220353	A	0.2704	FOLH1	protein_coding	0.0195359	0.0582	0.0167	0.0004758	1.0349	0.0092	0.0001827
rs10838985	chr11	48645085	A	0.6451	OR4A44P	pseudogene	0.0195487	0.0465	0.0147	0.001593	1.03128	0.0082	0.0001824
rs202678	chr11	49227109	A	0.2753	FOLH1	protein_coding	0.0196298	0.0547	0.0159	0.0005602	1.03293	0.0087	0.000184
rs10838941	chr11	48554495	T	0.6441	OR4A43P	pseudogene	0.0196465	-0.046	0.0147	0.001763	0.96899	0.0082	0.0001208
rs6485906	chr11	48651661	T	0.6441	OR4A44P	pseudogene	0.0196465	0.0463	0.0147	0.001679	1.03169	0.0081	0.0001208
rs8175632	chr11	48667672	A	0.6451	OR4A44P	pseudogene	0.0196465	-0.0473	0.015	0.001593	0.96918	0.0082	0.0001208
rs7952580	chr11	48595206	A	0.6441	OR4A45P	pseudogene	0.0197019	-0.0457	0.0146	0.001758	0.96986	0.0082	0.0001851
rs1848150	chr11	48692834	A	0.6441	OR4A44P	pseudogene	0.0198033	0.0489	0.0152	0.001291	1.03179	0.0082	0.0001207
rs6485867	chr11	48576225	C	0.6441	OR4A45P	pseudogene	0.0198033	-0.0455	0.0146	0.001842	0.96938	0.0081	0.0001207
rs6485882	chr11	48592435	C	0.6441	OR4A45P	pseudogene	0.0199275	0.0458	0.0146	0.001677	1.03159	0.0081	0.0001206
rs7944356	chr11	48610154	C	0.6441	OR4A41P	pseudogene	0.0199275	0.0454	0.0146	0.001853	1.03159	0.0081	0.0001206
rs12806328	chr11	48647971	A	0.6441	OR4A44P	pseudogene	0.0199649	-0.0462	0.0147	0.001669	0.96977	0.0082	0.000188
rs11517655	chr11	48552370	A	0.6441	OR4A43P	pseudogene	0.0200176	-0.0457	0.0147	0.001851	0.96899	0.0082	0.0001205
rs7949585	chr11	49077746	T	0.6004	TRIM64C	protein_coding	0.0200433	-0.0506	0.0148	0.0006112	0.97045	0.008	0.0001896
rs7945192	chr11	48580737	T	0.6441	OR4A45P	pseudogene	0.0200727	-0.0456	0.0146	0.001798	0.96938	0.0081	0.0001204
rs4882127	chr11	48588448	T	0.6441	OR4A45P	pseudogene	0.0200784	-0.0463	0.0146	0.001555	0.96986	0.0082	0.0001895
rs11039817	chr11	48561480	A	0.6441	OR4A43P	pseudogene	0.0201282	0.0457	0.0146	0.001776	1.03159	0.0081	0.0001203
rs7108559	chr11	48619151	T	0.6441	OR4A41P	pseudogene	0.0201505	-0.0455	0.0146	0.001869	0.96938	0.0081	0.00012
rs57105978	chr5	26843262	T	0.0268	CDH9	protein_coding	0.0201898	0.1086	0.0361	0.00261	0.92969	0.0189	0.0001198
rs4882095	chr11	48532555	T	0.6451	OR4A40P	pseudogene	0.0202194	-0.0448	0.0147	0.002379	0.96986	0.0082	0.0001917
rs7479292	chr11	48643023	A	0.6441	OR4A44P	pseudogene	0.0202353	0.0464	0.0148	0.001732	1.03179	0.0081	0.0001192
rs7129386	chr11	48616694	A	0.6441	OR4A41P	pseudogene	0.0202463	0.0456	0.0146	0.001783	1.03159	0.0081	0.0001197
rs72793473	chr2	53204361	T	0.2247	AC010967.2	lincRNA	0.0203296	0.0516	0.0171	0.002494	1.03676	0.0094	0.0001191
rs7938880	chr11	48642154	T	0.6441	OR4A44P	pseudogene	0.0203296	0.0464	0.0147	0.001622	1.03169	0.0081	0.0001191
rs1857786	chr11	48967424	A	0.6431	TRIM51CP	pseudogene	0.0203946	-0.0514	0.0152	0.0007371	0.96996	0.0082	0.0001938
rs10838949	chr11	48568889	C	0.6441	OR4A43P	pseudogene	0.020425	0.0456	0.0147	0.001876	1.03159	0.0081	0.000119
rs4929884	chr11	49066537	A	0.6024	TRIM49B	protein_coding	0.0204431	-0.0507	0.0148	0.0005957	0.97045	0.008	0.0001947
rs7949554	chr11	48581992	T	0.6441	OR4A45P	pseudogene	0.0204834	-0.0456	0.0146	0.001791	0.96938	0.0081	0.0001189
rs7478900	chr11	48544003	T	0.6441	OR4A43P	pseudogene	0.0205422	0.0462	0.0147	0.001612	1.03159	0.0081	0.0001188
rs11039820	chr11	48562252	A	0.6441	OR4A43P	pseudogene	0.0205842	0.0456	0.0146	0.001809	1.03159	0.0081	0.0001186
rs11040113	chr11	48895653	A	0.6441	RP11-56P9.5	pseudogene	0.0206065	-0.0501	0.0153	0.001045	0.96967	0.0083	0.0001967
rs2221553	chr11	48688784	T	0.6441	OR4A44P	pseudogene	0.0206439	-0.0474	0.015	0.001583	0.96918	0.0081	0.0001185
rs6485888	chr11	48605339	A	0.6441	OR4A45P	pseudogene	0.020669	0.0455	0.0146	0.001839	1.03169	0.0081	0.0001182
rs11040228	chr11	49047266	T	0.6362	TRIM49B	protein_coding	0.0206752	-0.0547	0.015	0.0002625	0.96996	0.0082	0.0001978
rs1848158	chr11	48697294	T	0.6451	OR4A44P	pseudogene	0.0207686	-0.0493	0.0152	0.001218	0.96909	0.0082	0.0001181
rs4882136	chr11	48615311	A	0.6441	OR4A41P	pseudogene	0.0207686	-0.0457	0.0146	0.001816	0.96928	0.0081	0.0001181
rs4882004	chr11	48552924	A	0.6441	OR4A43P	pseudogene	0.0208694	0.0455	0.0148	0.002085	1.03221	0.0082	0.000118
rs6485876	chr11	48585611	T	0.6441	OR4A45P	pseudogene	0.0209313	-0.0459	0.0146	0.001747	0.96899	0.0082	0.0001179
rs11039843	chr11	48595973	T	0.6441	OR4A45P	pseudogene	0.0210161	0.0455	0.0146	0.001848	1.03159	0.0081	0.0001177
rs7119550	chr11	48927654	T	0.6431	RP11-56P9.4	pseudogene	0.0210161	-0.0483	0.0149	0.001231	0.96889	0.0082	0.0001177
rs202684	chr11	49220590	A	0.2714	FOLH1	protein_coding	0.021076	-0.0579	0.0162	0.0003414	0.96802	0.0088	0.0002039
rs660476	chr11	49231026	T	0.2753	FOLH1	protein_coding	0.0210822	0.0572	0.0159	0.0003163	1.03283	0.0087	0.0002026
rs12655980	chr5	26841704	C	0.0268	CDH9	protein_coding	0.0210843	0.1087	0.0361	0.002573	0.93249	0.0188	0.0002033
rs12658136	chr5	26841776	A	0.0268	CDH9	protein_coding	0.0210843	0.1085	0.0361	0.002608	0.93249	0.0188	0.0002033
rs10769356	chr11	48444654	T	0.6511	OR4C2P	pseudogene	0.0210877	0.0451	0.0149	0.002526	1.03097	0.0082	0.0002022
rs11039857	chr11	48610853	T	0.6441	OR4A41P	pseudogene	0.0211199	0.0454	0.0146	0.001866	1.03169	0.0081	0.0001176
rs3974922	chr11	48968640	A	0.3569	TRIM51CP	pseudogene	0.0211476	0.0562	0.0157	0.000354	1.03303	0.0084	0.0001173
rs11039825	chr11	48571418	A	0.6441	OR4A43P	pseudogene	0.0211756	0.0455	0.0146	0.001869	1.03159	0.0081	0.000117
rs77459744	chr15	57888181	C	0.1004	GCOM1	protein_coding	0.0211977	-0.0778	0.0255	0.002235	0.94829	0.0143	0.0002069
rs202668	chr11	49189417	A	0.3579	FOLH1	protein_coding	0.0212022	-0.0569	0.0155	0.0002307	0.9688	0.0085	0.0002074
rs202693	chr11	49205938	T	0.2753	FOLH1	protein_coding	0.0212137	-0.0547	0.0159	0.0005971	0.96831	0.0087	0.0002066
rs11663089	chr18	62372741	A	0.17	RNU7-146P	snRNA	0.0212194	0.0572	0.0186	0.002135	1.03935	0.0104	0.0002062
rs4882105	chr11	48552628	T	0.6441	OR4A43P	pseudogene	0.0212252	0.0461	0.0147	0.001695	1.03087	0.0082	0.0002058
rs55834832	chr11	48562583	T	0.6441	OR4A43P	pseudogene	0.0212402	0.0458	0.0146	0.001742	1.03159	0.0081	0.0001169
rs7482722	chr11	48722646	T	0.6451	OR4A44P	pseudogene	0.0213052	-0.0488	0.016	0.002308	0.96831	0.0083	0.0001168
rs3881240	chr11	49016680	A	0.6421	TRIM53CP	pseudogene	0.0213291	-0.0504	0.0148	0.0006353	0.97035	0.0081	0.0002091
rs4882130	chr11	48588954	T	0.6441	OR4A45P	pseudogene	0.0213708	-0.0457	0.0146	0.001744	0.96938	0.0081	0.0001167
rs11039925	chr11	48701078	T	0.3559	OR4A44P	pseudogene	0.0214369	-0.0491	0.0153	0.001313	0.96899	0.0082	0.0001166
rs9645642	chr11	48705455	T	0.6451	OR4A44P	pseudogene	0.0214666	-0.0491	0.0153	0.001308	0.96899	0.0082	0.0001163
rs7106962	chr11	48923085	T	0.6431	RP11-56P9.10	pseudogene	0.0215336	0.0497	0.015	0.0008854	1.03231	0.0082	0.0001162
rs12420341	chr11	48893384	T	0.6441	RP11-56P9.5	pseudogene	0.0215885	-0.0511	0.0157	0.00115	0.96812	0.0084	0.0001158
rs7928083	chr11	48613148	C	0.6441	OR4A41P	pseudogene	0.0215885	0.0455	0.0146	0.001845	1.03169	0.0081	0.0001158
rs4882112	chr11	48561083	C	0.6441	OR4A43P	pseudogene	0.0217065	-0.0458	0.0146	0.001751	0.96938	0.0081	0.0001155
rs8188938	chr11	48690866	T	0.3549	OR4A44P	pseudogene	0.0217065	0.0489	0.0151	0.001236	1.032	0.0082	0.0001155
rs4882016	chr11	48570125	A	0.6441	OR4A43P	pseudogene	0.0217633	-0.0457	0.0146	0.001784	0.96928	0.0081	0.0001151
rs10838944	chr11	48559571	T	0.6441	OR4A43P	pseudogene	0.0218331	0.0457	0.0146	0.001753	1.03169	0.0081	0.000115
rs115181013	chr11	48575801	T	0.6441	OR4A45P	pseudogene	0.0218463	0.0452	0.0146	0.001998	1.03159	0.0081	0.0001146
rs10838877	chr11	48370785	A	0.6491	OR4C4P	pseudogene	0.0219033	0.0467	0.0151	0.002028	1.03097	0.0082	0.0002152
rs4882010	chr11	48559173	T	0.6441	OR4A43P	pseudogene	0.0219171	0.0456	0.0146	0.001814	1.03169	0.0081	0.0001145
rs429352	chr11	49203613	A	0.2753	FOLH1	protein_coding	0.021957	0.0543	0.016	0.0006611	1.03262	0.0087	0.0002162
rs77713754	chr5	26826368	T	0.0278	CDH9	protein_coding	0.02197	-0.1062	0.036	0.003143	1.07176	0.0187	0.0002168
rs35255233	chr11	48442870	A	0.6511	OR4C2P	pseudogene	0.0219866	-0.0447	0.0149	0.002682	0.97025	0.0082	0.0002198
rs4882124	chr11	48578473	T	0.6441	OR4A45P	pseudogene	0.0219884	0.0455	0.0146	0.001842	1.03169	0.0081	0.0001144
rs12787989	chr11	48970887	T	0.6431	TRIM51CP	pseudogene	0.0219912	-0.0514	0.0152	0.0007114	0.97025	0.0082	0.0002189
rs4941300	chr18	62379598	T	0.169	RNU7-146P	snRNA	0.0219985	-0.0571	0.0184	0.001947	0.963	0.0102	0.0002185
rs12458008	chr18	62378005	C	0.169	RNU7-146P	snRNA	0.0220039	0.0578	0.0184	0.001723	1.03842	0.0102	0.0002195
rs7938587	chr11	48425944	A	0.6511	OR4C2P	pseudogene	0.0220059	0.0454	0.015	0.002467	1.03076	0.0082	0.0002181
rs202700	chr11	49216699	T	0.2753	FOLH1	protein_coding	0.0220234	0.0553	0.0159	0.0005003	1.03272	0.0087	0.0002178
rs11039804	chr11	48547250	T	0.6441	OR4A43P	pseudogene	0.0220604	0.046	0.0148	0.001846	1.03221	0.0082	0.0001143
rs11039890	chr11	48653468	C	0.6441	OR4A44P	pseudogene	0.0220748	0.0464	0.0147	0.001633	1.03179	0.0081	0.0001139
rs10742848	chr11	48468788	T	0.6451	OR4C10P	pseudogene	0.0221116	0.044	0.0148	0.002894	1.03045	0.0081	0.000222
rs202683	chr11	49220609	A	0.2714	FOLH1	protein_coding	0.0221291	0.0575	0.0162	0.0003714	1.03293	0.0088	0.0002217
rs142114220	chr11	48568260	T	0.6441	OR4A43P	pseudogene	0.0221356	0.0457	0.0147	0.001842	1.03169	0.0081	0.0001135
rs734589	chr20	49178921	A	0.507	PTPN1	protein_coding	0.0221356	0.0422	0.0143	0.003143	1.03097	0.0079	0.0001135
rs2200181	chr11	48413175	C	0.6501	OR4C5	protein_coding	0.0222432	0.0452	0.0149	0.002432	1.03056	0.0082	0.0002238
rs7483617	chr11	48551659	A	0.6431	OR4A43P	pseudogene	0.0222502	0.0456	0.0146	0.00184	1.03221	0.0082	0.0001105
rs10157030	chr1	246184138	T	0.2793	SMYD3	protein_coding	0.0222553	0.0563	0.0163	0.000573	1.03417	0.0091	0.0002244
rs202716	chr11	49196490	T	0.2744	FOLH1	protein_coding	0.0222561	-0.0556	0.0167	0.0008815	0.96618	0.0089	0.0001134
rs12280471	chr11	48701834	A	0.3549	OR4A44P	pseudogene	0.0222673	-0.0514	0.0155	0.0009372	0.9687	0.0082	0.0001125
rs10838912	chr11	48496477	A	0.6451	OR4C9P	pseudogene	0.0222788	0.0447	0.0147	0.002329	1.03169	0.0081	0.0001116
rs11039937	chr11	48712582	A	0.6441	OR4A44P	pseudogene	0.0222863	-0.0473	0.0158	0.002724	0.96889	0.0082	0.0001102
rs11039802	chr11	48544896	A	0.6441	OR4A43P	pseudogene	0.022311	-0.0462	0.0148	0.001828	0.9687	0.0082	0.0001132
rs6485889	chr11	48608785	T	0.6441	OR4A41P	pseudogene	0.0223147	-0.0455	0.0146	0.001835	0.96918	0.0081	0.0001113
rs10838951	chr11	48571088	T	0.6441	OR4A43P	pseudogene	0.0223227	0.0455	0.0146	0.001872	1.03169	0.0081	0.0001099
rs4882107	chr11	48553173	A	0.6441	OR4A43P	pseudogene	0.0223426	-0.047	0.015	0.001706	0.9686	0.0083	0.0001124
rs11039871	chr11	48626620	T	0.6441	OR4A42P	pseudogene	0.0224085	0.0461	0.0146	0.001634	1.03179	0.0081	0.0001096
rs1588068	chr11	48671745	C	0.6451	OR4A44P	pseudogene	0.0224085	0.0471	0.0149	0.001584	1.032	0.0081	0.0001096
rs660439	chr11	49231060	A	0.2753	FOLH1	protein_coding	0.0224356	-0.0549	0.0158	0.0005328	0.9686	0.0087	0.0002267
rs4882096	chr11	48534102	T	0.6441	OR4A40P	pseudogene	0.0225161	0.0447	0.0146	0.002215	1.03179	0.0081	0.0001094
rs4882140	chr11	48627174	T	0.6441	OR4A42P	pseudogene	0.0225541	-0.0463	0.0147	0.001658	0.96918	0.0081	0.0001091
rs12455567	chr18	62378000	T	0.169	RNU7-146P	snRNA	0.0226602	-0.0578	0.0184	0.001725	0.96319	0.0102	0.0002297
rs202677	chr11	49227488	A	0.2714	FOLH1	protein_coding	0.0226602	0.0589	0.0162	0.0002751	1.03293	0.0088	0.0002297
rs11039913	chr11	48692081	A	0.6441	OR4A44P	pseudogene	0.0226847	-0.0493	0.0152	0.001201	0.96899	0.0082	0.000109
rs8189169	chr11	48669313	A	0.6451	OR4A44P	pseudogene	0.0226847	0.047	0.0149	0.001596	1.032	0.0081	0.000109
rs12788893	chr11	48555237	T	0.6441	OR4A43P	pseudogene	0.0226965	-0.0452	0.0148	0.002273	0.97054	0.0081	0.0002308
rs11039870	chr11	48626478	T	0.6441	OR4A42P	pseudogene	0.022817	-0.0454	0.0146	0.001929	0.96918	0.0081	0.0001089
rs4882129	chr11	48588774	T	0.6441	OR4A45P	pseudogene	0.0228361	0.046	0.0146	0.001604	1.03179	0.0081	0.0001085
rs4882054	chr11	48399899	A	0.6511	OR4C5	protein_coding	0.0229143	0.045	0.0149	0.002547	1.03045	0.0082	0.000234
rs11039800	chr11	48542579	T	0.6441	OR4A43P	pseudogene	0.0229187	0.0451	0.0146	0.00201	1.03179	0.0081	0.0001084
rs6426262	chr1	246186948	T	0.2793	SMYD3	protein_coding	0.0229332	0.0562	0.0163	0.0005825	1.03407	0.0091	0.0002337
rs7548507	chr1	246182293	A	0.2793	SMYD3	protein_coding	0.0229638	0.0563	0.0163	0.0005665	1.03396	0.0091	0.000235
rs11039917	chr11	48695428	A	0.6441	OR4A44P	pseudogene	0.0229771	-0.0492	0.0153	0.001267	0.96889	0.0082	0.0001067
rs11039868	chr11	48622146	T	0.6441	OR4A42P	pseudogene	0.0230021	0.0454	0.0146	0.001923	1.03179	0.0081	0.0001083
rs7125998	chr11	48569162	T	0.6441	OR4A43P	pseudogene	0.0230035	-0.048	0.0154	0.001819	0.97006	0.0083	0.0002359
rs4940633	chr18	62380457	A	0.169	RNU7-146P	snRNA	0.0230137	-0.0571	0.0184	0.001975	0.96319	0.0102	0.0002365
rs202686	chr11	49219731	A	0.2763	FOLH1	protein_coding	0.0230142	-0.0565	0.0161	0.000435	0.96851	0.0087	0.000237
rs71493091	chr11	48923643	C	0.6421	RP11-56P9.10	pseudogene	0.0230212	0.0495	0.015	0.0009464	1.03231	0.0082	0.0001074
rs7547858	chr1	246181070	T	0.2803	SMYD3	protein_coding	0.0230438	0.0559	0.0163	0.0006212	1.03396	0.0091	0.0002378
rs10838988	chr11	48649409	T	0.6441	OR4A44P	pseudogene	0.0230623	-0.0466	0.0149	0.001791	0.96851	0.0083	0.0001066
rs17073559	chr18	62374761	A	0.169	RNU7-146P	snRNA	0.023064	-0.0579	0.0184	0.001671	0.96319	0.0102	0.000239
rs10838932	chr11	48541001	A	0.6431	OR4A40P	pseudogene	0.023065	-0.0452	0.0146	0.001958	0.96918	0.0081	0.0001081
rs202710	chr11	49199663	T	0.2753	FOLH1	protein_coding	0.0230926	0.0546	0.016	0.0006635	1.03272	0.0088	0.0002388
rs4630653	chr18	62391359	C	0.1571	RNU7-146P	snRNA	0.0231318	-0.0588	0.0186	0.001539	0.96271	0.0103	0.0002402
rs10742872	chr11	48752614	A	0.3549	OR4A44P	pseudogene	0.0231483	0.0492	0.0161	0.002229	1.03272	0.0083	0.0001065
rs11039869	chr11	48622312	C	0.6441	OR4A42P	pseudogene	0.0232679	0.0454	0.0146	0.001925	1.0319	0.0081	0.0001063
rs7479134	chr11	48625409	A	0.6441	OR4A42P	pseudogene	0.0232679	0.0454	0.0146	0.001938	1.0319	0.0081	0.0001063
rs7481211	chr11	48586095	A	0.6441	OR4A45P	pseudogene	0.0233452	0.0462	0.0147	0.001626	1.03179	0.0081	0.0001059
rs4116128	chr11	49007657	T	0.6402	TRIM53CP	pseudogene	0.0234342	-0.0495	0.0149	0.0009087	0.96899	0.0081	0.0001058
rs2221559	chr11	48707973	A	0.3559	OR4A44P	pseudogene	0.0234573	-0.049	0.0153	0.001357	0.9688	0.0082	0.0001054
rs4882021	chr11	48615966	C	0.6441	OR4A41P	pseudogene	0.0235477	-0.0458	0.0146	0.001711	0.96909	0.0081	0.0001053
rs11039764	chr11	48484616	T	0.6451	OR4C9P	pseudogene	0.023639	0.0459	0.0149	0.001991	1.032	0.0081	0.0001052
rs10838975	chr11	48617615	T	0.6441	OR4A41P	pseudogene	0.023713	-0.0454	0.0146	0.001866	0.96909	0.0081	0.000104
rs8189397	chr11	48711870	A	0.6441	OR4A44P	pseudogene	0.0237382	0.0474	0.0158	0.002681	1.03221	0.0082	0.0001036
rs111653412	chr6	3370053	T	0.0199	SLC22A23	protein_coding	0.0237567	0.1911	0.0647	0.003152	0.86347	0.0401	0.0002472
rs11039862	chr11	48618306	A	0.6451	OR4A41P	pseudogene	0.0237663	0.045	0.0146	0.002106	1.0319	0.0081	0.000105
rs4882149	chr11	48676968	A	0.6441	OR4A44P	pseudogene	0.0237663	-0.0474	0.015	0.001578	0.96851	0.0083	0.000105
rs62140326	chr2	53189640	T	0.2266	AC010967.2	lincRNA	0.0238327	0.0527	0.017	0.001971	1.03697	0.0094	0.0001035
rs202691	chr11	49206916	A	0.2753	FOLH1	protein_coding	0.0238516	-0.0558	0.0161	0.0005109	0.9686	0.0087	0.0002487
rs2865317	chr11	48709713	T	0.6441	OR4A44P	pseudogene	0.0238818	-0.0487	0.0155	0.001676	0.9688	0.0082	0.0001032
rs3787348	chr20	49196998	T	0.4483	PTPN1	protein_coding	0.0240035	0.0444	0.0144	0.002003	1.02953	0.008	0.0002508
rs16995294	chr20	49181345	A	0.5149	PTPN1	protein_coding	0.0240322	0.0426	0.0142	0.002717	1.03107	0.0079	0.0001023
rs10838956	chr11	48581765	T	0.6441	OR4A45P	pseudogene	0.0240381	0.0454	0.0146	0.001867	1.0319	0.0081	0.0001031
rs12288788	chr11	48686863	A	0.6451	OR4A44P	pseudogene	0.0240381	0.0472	0.0149	0.001587	1.03221	0.0082	0.0001031
rs10769552	chr11	49010289	C	0.6511	TRIM53CP	pseudogene	0.0240795	0.0557	0.0149	0.0001868	1.03035	0.0082	0.0002547
rs635976	chr11	49240229	A	0.2753	FOLH1	protein_coding	0.0241148	0.0536	0.0159	0.000764	1.03231	0.0087	0.000253
rs62098870	chr18	62379043	A	0.169	RNU7-146P	snRNA	0.0241156	0.0572	0.0184	0.001914	1.03811	0.0102	0.0002556
rs57989806	chr5	26843782	A	0.0268	CDH9	protein_coding	0.0241191	0.1086	0.0361	0.002608	0.93351	0.0188	0.0002546
rs10839173	chr11	48930758	T	0.6431	RP11-56P9.4	pseudogene	0.0241306	-0.0505	0.015	0.0007843	0.9686	0.0082	0.0001022
rs10839211	chr11	49036039	A	0.6312	RP11-56P9.11	pseudogene	0.0241357	-0.0529	0.0149	0.0003722	0.97074	0.0081	0.0002527
rs4882146	chr11	48660169	T	0.6441	OR4A44P	pseudogene	0.0241364	-0.0467	0.0148	0.001578	0.9688	0.0081	9.963e-05
rs596712	chr11	49201371	T	0.2753	FOLH1	protein_coding	0.0241588	0.0556	0.0161	0.0005729	1.03241	0.0087	0.0002545
rs10838830	chr11	48233932	A	0.3489	OR4B1	protein_coding	0.0241606	-0.0437	0.0148	0.003058	0.97064	0.0081	0.000254
rs4882094	chr11	48532460	T	0.6441	OR4A40P	pseudogene	0.0241873	0.0452	0.0146	0.001987	1.032	0.0081	9.932e-05
rs4654078	chr1	246176629	A	0.7197	SMYD3	protein_coding	0.024208	0.0565	0.0164	0.000571	1.03386	0.0091	0.0002571
rs2727038	chr11	49061819	A	0.6362	TRIM49B	protein_coding	0.02423	-0.0557	0.0149	0.0001794	0.96841	0.0083	0.0001021
rs10838969	chr11	48596837	A	0.6441	OR4A45P	pseudogene	0.024235	0.0459	0.0149	0.002024	1.03262	0.0083	0.0001016
rs4882115	chr11	48564728	T	0.6501	OR4A43P	pseudogene	0.0242625	-0.0504	0.015	0.0007839	0.97045	0.0082	0.0002582
rs16896192	chr5	26832894	A	0.0278	CDH9	protein_coding	0.0242792	-0.109	0.036	0.002461	1.07133	0.0189	0.0002589
rs4882076	chr11	48491270	T	0.6451	OR4C9P	pseudogene	0.0242877	-0.0447	0.0148	0.002523	0.9688	0.0081	9.921e-05
rs7948396	chr11	49124908	T	0.5905	RP11-107P7.6	pseudogene	0.024312	-0.0529	0.0149	0.0003813	0.96899	0.0081	0.0001014
rs11039789	chr11	48536296	T	0.6382	OR4A40P	pseudogene	0.0243546	-0.0477	0.016	0.00291	0.96715	0.0086	9.896e-05
rs1121000	chr11	48711790	A	0.6441	OR4A44P	pseudogene	0.0244138	0.0474	0.0158	0.002681	1.03221	0.0082	0.0001013
rs11824530	chr11	48620194	T	0.6451	OR4A41P	pseudogene	0.0244174	-0.0458	0.0147	0.001832	0.9688	0.0081	9.869e-05
rs169366	chr11	49192092	A	0.2753	FOLH1	protein_coding	0.0245205	0.0534	0.0159	0.000787	1.0321	0.0087	0.000262
rs11040229	chr11	49054487	A	0.6372	TRIM49B	protein_coding	0.0245305	-0.0558	0.0149	0.0001739	0.9688	0.0082	9.862e-05
rs4882064	chr11	48455757	A	0.6491	OR4C10P	pseudogene	0.0245553	0.0456	0.0149	0.002187	1.03025	0.0082	0.0002629
rs1060402	chr20	49205095	A	0.5119	FAM65C	protein_coding	0.0246024	0.045	0.0143	0.001606	1.03149	0.008	9.838e-05
rs10838940	chr11	48554387	T	0.6441	OR4A43P	pseudogene	0.0246896	0.0461	0.0147	0.001649	1.03035	0.0082	0.0002654
rs10839239	chr11	49243246	A	0.2753	FOLH1	protein_coding	0.0247205	-0.0546	0.0159	0.0005864	0.96889	0.0087	0.0002652
rs17073583	chr18	62383982	T	0.169	RNU7-146P	snRNA	0.024721	-0.0569	0.0184	0.002054	0.96348	0.0102	0.0002668
rs2903055	chr11	48957568	A	0.6431	TRIM51CP	pseudogene	0.0247228	0.0511	0.0158	0.00125	1.03303	0.0083	9.833e-05
rs6664244	chr1	40374386	T	0.3579	MYCL	protein_coding	0.0247425	-0.0567	0.0148	0.0001318	0.97064	0.0082	0.0002665
rs7396412	chr11	48493230	C	0.6451	OR4C9P	pseudogene	0.024751	-0.0458	0.0148	0.001985	0.96889	0.0081	9.791e-05
rs4900582	chr14	104058014	A	0.6412	KLC1	protein_coding	0.0247551	0.0522	0.0157	0.000884	0.96899	0.0086	0.0002677
rs4940632	chr18	62375190	A	0.169	RNU7-146P	snRNA	0.0248352	-0.0577	0.0184	0.001739	0.96348	0.0102	0.0002691
rs11040106	chr11	48889126	T	0.3559	RP11-56P9.5	pseudogene	0.0248354	0.0492	0.0157	0.001758	1.03252	0.0082	9.771e-05
rs10838885	chr11	48398806	A	0.6521	OR4C5	protein_coding	0.0249426	0.0446	0.0149	0.00275	1.03015	0.0082	0.0002708
rs11039786	chr11	48529461	T	0.6441	OR4A40P	pseudogene	0.0249557	0.0445	0.0148	0.002716	1.03262	0.0082	9.711e-05
rs4882072	chr11	48479891	T	0.6451	OR4C9P	pseudogene	0.0249566	-0.0445	0.0147	0.002492	0.96889	0.0081	9.765e-05
rs11511967	chr11	48820453	T	0.6431	RP11-56P9.5	pseudogene	0.0250271	-0.0478	0.016	0.002796	0.96831	0.0082	9.685e-05
rs17073555	chr18	62373591	A	0.169	RNU7-146P	snRNA	0.0250552	-0.0582	0.0184	0.001592	0.96348	0.0102	0.0002731
rs611414	chr11	49246281	T	0.2753	FOLH1	protein_coding	0.0250955	-0.0557	0.0161	0.0005329	0.9687	0.0087	0.000273
rs11039943	chr11	48722425	T	0.3559	OR4A44P	pseudogene	0.0251643	0.0471	0.0158	0.002815	1.03283	0.0083	9.684e-05
rs11040138	chr11	48942704	A	0.3549	RP11-56P9.4	pseudogene	0.025175	-0.0561	0.0174	0.00124	0.96628	0.0088	9.634e-05
rs4882137	chr11	48615671	A	0,0.6441	OR4A41P	pseudogene	0.0252656	0.0459	0.0146	0.001691	1.0321	0.0081	9.56e-05
rs3901961	chr11	49073527	A	0.6312	TRIM64C	protein_coding	0.02527	0.0528	0.0149	0.0003816	1.03241	0.0082	9.616e-05
rs4882008	chr11	48554288	A	0.6531	OR4A43P	pseudogene	0.0254046	-0.0496	0.0153	0.001221	0.96773	0.0084	9.558e-05
rs3960882	chr11	48926841	T	0.6093	RP11-56P9.4	pseudogene	0.0254179	-0.0453	0.015	0.002599	0.97093	0.0081	0.0002776
rs7482764	chr11	48625858	A	0.6441	OR4A42P	pseudogene	0.0255159	-0.0455	0.0149	0.002201	0.9687	0.0081	9.545e-05
rs12457260	chr18	62376885	A	0.169	RNU7-146P	snRNA	0.0255324	0.058	0.0184	0.001656	1.0378	0.0102	0.0002794
rs36185428	chr11	48669564	T	0.6441	OR4A44P	pseudogene	0.0256607	-0.0471	0.0149	0.001629	0.9687	0.0081	9.544e-05
rs7933546	chr11	48585131	T	0.6441	OR4A45P	pseudogene	0.0257232	-0.0491	0.0148	0.0009152	0.97054	0.0082	0.0002837
rs1847652	chr11	48975013	A	0.3559	TRIM51CP	pseudogene	0.0257462	-0.0515	0.0153	0.0007439	0.96996	0.0084	0.0002834
rs4752890	chr11	47989003	T	0.5179	PTPRJ	protein_coding	0.0257637	-0.046	0.0144	0.001395	0.97151	0.008	0.0002847
rs72946465	chr18	62372872	T	0.169	RNU7-146P	snRNA	0.0257875	0.0574	0.0184	0.001827	1.0378	0.0102	0.0002833
rs6485910	chr11	48654727	A	0.6451	OR4A44P	pseudogene	0.0257925	-0.045	0.0148	0.002393	0.97015	0.0083	0.0002828
rs6485866	chr11	48576139	T	0.6441	OR4A45P	pseudogene	0.0258072	0.0458	0.0146	0.001757	1.032	0.0081	9.543e-05
rs79771380	chr11	48550514	T	0.6441	OR4A43P	pseudogene	0.0258765	0.0451	0.0148	0.00235	1.03262	0.0082	9.513e-05
rs11039799	chr11	48542460	A	0.6441	OR4A43P	pseudogene	0.0260013	0.0448	0.0148	0.002456	1.03262	0.0082	9.503e-05
rs10871574	chr18	62382688	T	0.169	RNU7-146P	snRNA	0.0260388	0.0563	0.0184	0.002249	1.03769	0.0102	0.0002883
rs7949348	chr11	48493801	C	0.6451	OR4C9P	pseudogene	0.0260754	-0.044	0.0147	0.002779	0.96889	0.0081	9.474e-05
rs7112067	chr11	48445603	A	0.6501	OR4C2P	pseudogene	0.0261686	-0.0455	0.0149	0.002239	0.97083	0.0082	0.0002903
rs11512334	chr11	48677973	A	0.6451	OR4A44P	pseudogene	0.0261697	-0.0475	0.015	0.001518	0.96822	0.0083	9.452e-05
rs7946248	chr11	48613516	A	0.6441	OR4A41P	pseudogene	0.0262038	-0.0458	0.0146	0.00176	0.96889	0.0081	9.408e-05
rs4881994	chr11	48498139	T	0.6451	OR4R1P	pseudogene	0.0263308	-0.0452	0.0148	0.002276	0.9688	0.0081	9.397e-05
rs17073551	chr18	62371534	T	0.166	RNU7-146P	snRNA	0.0263969	-0.0566	0.0184	0.002134	0.96358	0.0102	0.0002934
rs12365014	chr11	48629434	T	0.6451	OR4A42P	pseudogene	0.0264876	-0.0457	0.0146	0.001806	0.96889	0.0081	9.396e-05
rs11486245	chr11	48566617	T	0.6441	OR4A43P	pseudogene	0.0265669	0.0457	0.0146	0.001825	1.0321	0.0081	9.367e-05
rs4929885	chr11	49094571	A	0.6024	CTD-2132H18.3	pseudogene	0.0267141	-0.0536	0.0147	0.000262	0.97122	0.0081	0.0002975
rs11529424	chr11	48759863	A	0.3559	OR4A44P	pseudogene	0.0267213	-0.0482	0.0161	0.002673	0.96764	0.0084	9.364e-05
rs11602892	chr11	48959152	A	0.6421	TRIM51CP	pseudogene	0.0268403	-0.0509	0.0153	0.0008585	0.96851	0.0082	9.348e-05
rs12786291	chr11	48620201	A	0.6451	OR4A41P	pseudogene	0.0269983	0.046	0.0147	0.001788	1.03231	0.0081	9.345e-05
rs12454175	chr18	62385125	A	0.169	RNU7-146P	snRNA	0.0271197	0.0575	0.0185	0.001882	1.03759	0.0102	0.0003026
rs4882100	chr11	48544185	A	0.6421	OR4A43P	pseudogene	0.0271203	-0.052	0.0151	0.000556	0.96812	0.0083	9.154e-05
rs670039	chr11	49242363	T	0.2753	FOLH1	protein_coding	0.0271391	0.0545	0.0159	0.0006164	1.03179	0.0087	0.0003034
rs718053	chr20	49196602	A	0.5129	PTPN1	protein_coding	0.0271409	0.0438	0.0142	0.002088	1.03138	0.0079	9.336e-05
rs607065	chr11	49240670	T	0.2753	FOLH1	protein_coding	0.027221	-0.0572	0.0162	0.0004146	0.96889	0.0088	0.0003049
rs11039976	chr11	48759866	T	0.3559	OR4A44P	pseudogene	0.0272239	0.0482	0.0161	0.002692	1.03345	0.0084	9.306e-05
rs11605092	chr11	48959132	T	0.6421	TRIM51CP	pseudogene	0.0272763	0.0491	0.0157	0.001813	1.03303	0.0083	9.148e-05
rs11039903	chr11	48679705	T	0.6441	OR4A44P	pseudogene	0.0273373	-0.0474	0.015	0.001591	0.9687	0.0081	9.286e-05
rs34458852	chr18	62376721	T	0.169	RNU7-146P	snRNA	0.0273559	-0.0579	0.0184	0.001686	0.96387	0.0102	0.000307
rs6669961	chr1	246194054	A	0.2843	SMYD3	protein_coding	0.0274104	0.0557	0.0163	0.0006424	1.03324	0.0091	0.0003082
rs4882238	chr11	48755540	A	0.6441	OR4A44P	pseudogene	0.0274283	0.0469	0.0159	0.0031	1.03272	0.0082	9.14e-05
rs3903506	chr11	48718513	A	0.3559	OR4A44P	pseudogene	0.0274614	0.0477	0.0158	0.002514	1.03252	0.0082	9.092e-05
rs79610537	chr5	26780564	C	0.0219	CTD-2533K21.4	lincRNA	0.0275533	-0.1287	0.0434	0.003	1.08285	0.0221	0.0003104
rs78563874	chr11	85609073	T	0.2435	CCDC83	protein_coding	0.0276317	0.0639	0.0168	0.0001459	0.96425	0.0093	9.089e-05
rs7948673	chr11	48720239	T	0.3559	OR4A44P	pseudogene	0.0277156	-0.0476	0.0158	0.00255	0.96841	0.0082	9.057e-05
rs10769372	chr11	48531224	A	0.6441	OR4A40P	pseudogene	0.0278868	-0.0445	0.0148	0.002632	0.9687	0.0081	9.053e-05
rs2089209	chr11	48987120	T	0.6441	RP11-56P9.8	pseudogene	0.0278995	-0.0478	0.0147	0.001147	0.97132	0.0081	0.0003149
rs12418254	chr11	48988262	A	0.6431	RP11-56P9.8	pseudogene	0.0279968	-0.0477	0.0147	0.001169	0.97132	0.0081	0.0003166
rs17073547	chr18	62369145	T	0.166	RNU7-146P	snRNA	0.0280408	-0.0555	0.0184	0.002572	0.96377	0.0103	0.0003177
rs4929873	chr11	48986085	T	0.6431	RP11-56P9.8	pseudogene	0.0280582	-0.0477	0.0148	0.001232	0.97093	0.0082	0.0003185
rs8186460	chr11	48796572	T	0.3549	RP11-56P9.5	pseudogene	0.0280634	-0.0488	0.0163	0.002755	0.96764	0.0084	9.05e-05
rs72946483	chr18	62378981	T	0.169	RNU7-146P	snRNA	0.0281018	0.0573	0.0184	0.001906	1.03749	0.0102	0.0003196
rs35591392	chr14	75157713	T	0.5338	AREL1	protein_coding	0.0281894	-0.0469	0.0141	0.000883	1.03138	0.0079	9.03e-05
rs11039775	chr11	48515193	A	0.6451	OR4A48P	pseudogene	0.0283484	0.0446	0.0146	0.002258	1.0321	0.0081	9.02e-05
rs7103992	chr11	48510777	A	0.6451	OR4A47	protein_coding	0.0284083	-0.0446	0.0146	0.002263	0.96889	0.0081	8.978e-05
rs118074783	chr18	62393000	T	0.1571	RNU7-146P	snRNA	0.0284427	0.0582	0.0186	0.001706	1.0379	0.0103	0.0003247
rs10047451	chr11	48991170	A	0.6431	TRIM51GP	pseudogene	0.0284789	-0.0478	0.0147	0.001175	0.97122	0.0081	0.0003245
rs2727045	chr11	49054154	T	0.6362	TRIM49B	protein_coding	0.0285201	0.0559	0.0149	0.0001713	1.03293	0.0083	8.952e-05
rs11040162	chr11	48959991	T	0.3569	TRIM51CP	pseudogene	0.0285554	0.0495	0.0155	0.001403	1.03015	0.0083	0.0003266
rs10454482	chr11	48754977	A	0.6441	OR4A44P	pseudogene	0.0286622	0.0472	0.0159	0.002905	1.03272	0.0082	8.935e-05
rs76396108	chr11	48634915	T	0.6431	OR4A42P	pseudogene	0.0288451	0.0472	0.0151	0.001731	1.03293	0.0083	8.93e-05
rs11039774	chr11	48513959	C	0.6451	OR4A48P	pseudogene	0.028959	-0.0448	0.0146	0.002144	0.9688	0.0081	8.903e-05
rs11040074	chr11	48856726	T	0.6441	RP11-56P9.5	pseudogene	0.029068	-0.0488	0.016	0.002238	0.96831	0.0082	8.874e-05
rs11040211	chr11	49024594	T	0.6292	RP11-56P9.11	pseudogene	0.0290843	-0.0528	0.0149	0.0003805	0.97132	0.0081	0.0003339
rs2851566	chr11	49068332	A	0.6034	TRIM64C	protein_coding	0.0290952	-0.052	0.0148	0.0004459	0.97151	0.0081	0.0003334
rs12279210	chr11	48753413	A	0.6441	OR4A44P	pseudogene	0.0291221	-0.0469	0.0159	0.003113	0.96831	0.0082	8.734e-05
rs4929902	chr11	48911206	T	0.6441	RP11-56P9.10	pseudogene	0.0291221	-0.0502	0.0152	0.0009252	0.96802	0.0083	8.734e-05
rs11039879	chr11	48635222	A	0.6441	OR4A42P	pseudogene	0.0291422	-0.0459	0.0149	0.002104	0.96851	0.0082	8.834e-05
rs7479498	chr11	48660499	A	0.6441	OR4A44P	pseudogene	0.0292667	-0.0464	0.0148	0.001672	0.9686	0.0081	8.683e-05
rs141918989	chr18	62373244	C	0.003,0.16	RNU7-146P	snRNA	0.0292995	-0.0607	0.0197	0.002041	0.95533	0.0127	0.000337
rs10838957	chr11	48583429	T	0.6441	OR4A45P	pseudogene	0.0293581	0.0464	0.0147	0.001562	1.03221	0.0081	8.647e-05
rs2756121	chr14	103989581	A	0.3688	CKB	protein_coding	0.0293596	0.0479	0.0152	0.001666	0.95801	0.0086	6.312e-07
rs17043864	chr2	53180003	T	0.2296	AC010967.2	lincRNA	0.029375	0.051	0.017	0.002634	1.03396	0.0093	0.0003385
rs11512318	chr11	48410634	T	0.6511	OR4C5	protein_coding	0.0294849	-0.0459	0.0151	0.00232	0.97093	0.0082	0.0003404
rs4882170	chr11	48724214	T	0.6441	OR4A44P	pseudogene	0.0295159	-0.0471	0.0158	0.00281	0.96841	0.0082	8.63e-05
rs2851533	chr11	49082812	A	0.6362	TRIM64C	protein_coding	0.0296105	0.0558	0.0148	0.0001724	1.03252	0.0081	8.594e-05
rs12474068	chr2	53175654	A	0.2276	AC010967.2	lincRNA	0.0296289	0.0508	0.0169	0.002683	1.03386	0.0093	0.0003427
rs2426159	chr20	49173179	A	0.5139	PTPN1	protein_coding	0.0297794	0.0421	0.0142	0.003016	1.03138	0.0079	8.579e-05
rs11499897	chr11	48717866	A	0.3559	OR4A44P	pseudogene	0.0297829	0.0477	0.0158	0.002513	1.03262	0.0082	8.516e-05
rs11039892	chr11	48654461	C	0.6441	OR4A44P	pseudogene	0.0298394	0.048	0.0149	0.001323	1.03262	0.0082	8.468e-05
rs2135690	chr11	48733601	A	0.3549	OR4A44P	pseudogene	0.0300601	-0.0467	0.0158	0.003089	0.96822	0.0082	8.466e-05
rs653212	chr11	49189552	C	0.2753	FOLH1	protein_coding	0.0302642	-0.0552	0.0161	0.0006243	0.96909	0.0088	0.000352
rs1885176	chr20	49175289	T	0.5139	PTPN1	protein_coding	0.0302842	0.0425	0.0142	0.002775	1.03138	0.0079	8.464e-05
rs35233696	chr18	62369975	A	0.166	RNU7-146P	snRNA	0.0302858	-0.0556	0.0184	0.002539	0.96406	0.0103	0.0003516
rs1446430	chr2	53230654	A	0.2266	AC010967.2	lincRNA	0.0303247	0.0527	0.0171	0.002016	1.03417	0.0094	0.0003514
rs11039779	chr11	48517895	A	0.6441	OR4A46P	pseudogene	0.0304901	-0.0456	0.0146	0.001744	0.9687	0.0081	8.456e-05
rs12793888	chr11	48488056	A	0.6461	OR4C9P	pseudogene	0.0305318	0.0446	0.0148	0.00253	1.03252	0.0081	8.205e-05
rs1348780	chr2	53220195	C	0.2256	AC010967.2	lincRNA	0.0305345	-0.0535	0.017	0.001679	0.96696	0.0094	0.0003558
rs62100675	chr18	62355962	A	0.166	RNU7-146P	snRNA	0.0305553	-0.0547	0.0185	0.003112	0.96397	0.0103	0.0003567
rs12360539	chr11	48563594	T	0.6441	OR4A43P	pseudogene	0.030607	0.0459	0.0149	0.002017	1.03241	0.0081	8.291e-05
rs11039777	chr11	48517049	T	0.6441	OR4A46P	pseudogene	0.0306663	0.0467	0.0146	0.001415	1.03231	0.0081	8.373e-05
rs79619381	chr15	57869784	A	0.0835	GCOM1	protein_coding	0.0306811	-0.0852	0.0268	0.001448	0.94167	0.0153	8.443e-05
rs1827971	chr11	48718502	C	0.6441	OR4A44P	pseudogene	0.0307555	0.0478	0.0158	0.002466	1.03272	0.0082	8.199e-05
rs7933310	chr11	48429855	A	0.6501	OR4C2P	pseudogene	0.0308241	0.0484	0.0156	0.001866	1.03066	0.0085	0.0003605
rs1988603	chr11	48724178	A	0.3559	OR4A44P	pseudogene	0.0308694	-0.047	0.0158	0.002897	0.96831	0.0082	8.163e-05
rs11151148	chr18	62371047	A	0.166	RNU7-146P	snRNA	0.0310662	-0.0559	0.0184	0.00242	0.96416	0.0103	0.000364
rs7115585	chr11	48721205	A	0.3559	OR4A44P	pseudogene	0.0311072	-0.0474	0.0158	0.002721	0.96822	0.0082	8.159e-05
rs2727029	chr11	49067871	A	0.6889	TRIM64C	protein_coding	0.0311286	-0.058	0.0154	0.0001603	0.97054	0.0084	0.0003654
rs62100985	chr18	62361500	T	0.166	RNU7-146P	snRNA	0.0311992	0.055	0.0185	0.002906	1.03728	0.0103	0.0003669
rs10838921	chr11	48531452	A	0.6451	OR4A40P	pseudogene	0.0312643	0.0458	0.0148	0.001937	1.03241	0.0081	8.133e-05
rs10839207	chr11	49030202	T	0.6292	RP11-56P9.11	pseudogene	0.0313969	-0.053	0.0149	0.0003565	0.97151	0.0081	0.0003699
rs56157629	chr11	48549498	A	0.6441	OR4A43P	pseudogene	0.031521	-0.0465	0.015	0.00186	0.96802	0.0083	8.132e-05
rs11517696	chr11	48940073	A	0.6431	RP11-56P9.4	pseudogene	0.0315904	-0.0509	0.0156	0.001131	0.96783	0.0083	8.082e-05
rs4363603	chr11	49039466	T	0.6342	RP11-56P9.11	pseudogene	0.0317478	-0.0536	0.0151	0.0003818	0.96822	0.0082	8.054e-05
rs56080733	chr11	49032445	C	0.6322	RP11-56P9.11	pseudogene	0.0318905	-0.0527	0.0149	0.000385	0.97151	0.0081	0.0003764
rs2202627	chr11	48727788	A	0.6441	OR4A44P	pseudogene	0.0320072	0.0469	0.0158	0.002954	1.03272	0.0082	8.051e-05
rs10839181	chr11	48943082	A	0.3549	RP11-56P9.4	pseudogene	0.0321949	0.0491	0.0157	0.00178	1.03345	0.0083	8.029e-05
rs60772766	chr11	48721011	T	0.6441	OR4A44P	pseudogene	0.0323576	-0.0471	0.0158	0.002805	0.96822	0.0082	8e-05
rs2773242	chr11	49077012	T	0.6342	TRIM64C	protein_coding	0.0325924	-0.0572	0.015	0.0001313	0.96831	0.0082	7.988e-05
rs12419008	chr11	48719210	A	0.6441	OR4A44P	pseudogene	0.0327301	-0.0477	0.0158	0.002535	0.96812	0.0082	7.881e-05
rs9667579	chr11	48730148	T	0.3559	OR4A44P	pseudogene	0.0327327	0.0469	0.0158	0.002965	1.03272	0.0082	7.952e-05
rs4929872	chr11	48986081	T	0.6431	RP11-56P9.8	pseudogene	0.0328727	0.0477	0.0148	0.001232	1.02953	0.0082	0.0003887
rs2696916	chr11	49058113	T	0.6889	TRIM49B	protein_coding	0.0328806	-0.058	0.0154	0.0001701	0.97025	0.0085	0.0003895
rs7949725	chr11	48542895	A	0.6441	OR4A43P	pseudogene	0.032895	-0.0449	0.0148	0.002386	0.96851	0.0081	7.85e-05
rs7395662	chr11	48518893	A	0.6441	OR4A46P	pseudogene	0.0330165	0.0458	0.0146	0.001674	1.03241	0.0081	7.808e-05
rs7785189	chr7	12257527	T	0.4066	TMEM106B	protein_coding	0.0331359	-0.0454	0.0143	0.001531	1.0319	0.008	7.765e-05
rs11518077	chr11	48772165	A	0.6113	OR4A44P	pseudogene	0.0333006	-0.0525	0.0173	0.002346	0.9657	0.0088	7.732e-05
rs11039801	chr11	48544790	C	0.6441	OR4A43P	pseudogene	0.033577	-0.0467	0.0149	0.001728	0.96841	0.0081	7.724e-05
rs3902734	chr11	48718830	T	0.3549	OR4A44P	pseudogene	0.0338806	0.0478	0.0158	0.0025	1.03283	0.0082	7.721e-05
rs7933309	chr11	48429853	A	0.6501	OR4C2P	pseudogene	0.0340543	0.0459	0.0154	0.002915	1.03035	0.0084	0.0004056
rs172129	chr11	49219926	A	0.2833	FOLH1	protein_coding	0.0340571	-0.0596	0.0171	0.0004829	0.96435	0.0092	7.688e-05
rs2078394	chr11	49124397	T	0.6034	RP11-107P7.6	pseudogene	0.0340715	-0.0513	0.0147	0.0004845	0.9687	0.008	7.618e-05
rs75450897	chr11	49063470	T	0.6889	TRIM49B	protein_coding	0.0340906	0.0585	0.0154	0.0001424	1.03015	0.0084	0.0004053
rs2727042	chr11	49055751	T	0.6889	TRIM49B	protein_coding	0.0341187	0.0579	0.0154	0.0001723	1.03015	0.0084	0.0004049
rs8189076	chr11	48732975	T	0.3559	OR4A44P	pseudogene	0.0343933	0.0468	0.0158	0.00297	1.03283	0.0082	7.616e-05
rs2135383	chr18	62360216	T	0.166	RNU7-146P	snRNA	0.0344287	-0.0551	0.0184	0.002799	0.96445	0.0103	0.0004108
rs146694651	chr18	62351127	A	0.167	RNU7-146P	snRNA	0.0345341	-0.0587	0.0193	0.002329	0.96329	0.0106	0.0004128
rs1963073	chr11	48975094	A	0.6103	TRIM51CP	pseudogene	0.0346726	-0.0488	0.0154	0.001491	0.97171	0.0081	0.0004152
rs3109938	chr11	49064457	T	0.6362	TRIM49B	protein_coding	0.0346849	-0.0562	0.0149	0.000164	0.96783	0.0083	7.606e-05
rs611816	chr11	49232791	T	0.2256	FOLH1	protein_coding	0.0348688	0.0668	0.0174	0.0001225	1.03324	0.0093	0.0004183
rs1446429	chr2	53230574	T	0.2256	AC010967.2	lincRNA	0.0350644	-0.0523	0.0171	0.002159	0.96735	0.0094	0.0004214
rs7122869	chr11	48727999	T	0.3559	OR4A44P	pseudogene	0.0351377	0.0468	0.0158	0.003029	1.03283	0.0082	7.592e-05
rs9667588	chr11	48730337	T	0.3559	OR4A44P	pseudogene	0.0351377	0.0469	0.0158	0.002965	1.03283	0.0082	7.592e-05
rs10950397	chr7	12264737	T	0.4016	TMEM106B	protein_coding	0.0355386	-0.0439	0.0147	0.002884	1.03303	0.0082	7.564e-05
rs12420372	chr11	48497603	T	0.6451	OR4R1P	pseudogene	0.0358775	-0.0452	0.0147	0.002073	0.96851	0.0081	7.559e-05
rs7117270	chr11	48597221	A	0.6431	OR4A45P	pseudogene	0.0361083	-0.0479	0.0148	0.001254	0.96783	0.0083	7.53e-05
rs2135680	chr11	48728425	T	0.6441	OR4A44P	pseudogene	0.036373	0.0469	0.0158	0.002936	1.03283	0.0082	7.507e-05
rs11493668	chr11	48727582	A	0.6441	OR4A44P	pseudogene	0.0366726	-0.0469	0.0158	0.002927	0.96822	0.0082	7.49e-05
rs142654786	chr18	62351115	T	0.167	RNU7-146P	snRNA	0.0369703	-0.059	0.0193	0.002216	0.96348	0.0106	0.0004451
rs7103394	chr11	48925885	A	0.3559	RP11-56P9.10	pseudogene	0.0369836	-0.0539	0.0155	0.0005034	0.96764	0.0083	7.474e-05
rs7103557	chr11	48510654	A	0.6451	OR4A47	protein_coding	0.0372762	0.045	0.0146	0.002079	1.03252	0.0081	7.453e-05
rs4929903	chr11	48913332	T	0.6113	RP11-56P9.10	pseudogene	0.0373273	0.0457	0.0151	0.0024	1.02932	0.0082	0.0004502
rs11039972	chr11	48759252	A	0.3559	OR4A44P	pseudogene	0.0375398	-0.047	0.0159	0.003062	0.96793	0.0082	7.425e-05
rs1265099	chr6	31105413	A	0.4155	PSORS1C1	protein_coding	0.0375453	0.0482	0.0147	0.00107	1.03614	0.008	8.879e-06
rs2894221	chr6	31461771	A	0.3638	MICB	protein_coding	0.0379217	-0.0467	0.0149	0.001753	0.96783	0.0082	7.419e-05
rs17782683	chr14	75167706	A	0.5318	AREL1	protein_coding	0.0383275	0.0471	0.0141	0.000852	0.96928	0.0079	7.416e-05
rs16895189	chr6	164059071	T	0.0219	RP5-826L7.1	lincRNA	0.0385023	-0.1652	0.0532	0.001888	0.90294	0.0292	0.0004652
rs9666932	chr11	48726240	A	0.3559	OR4A44P	pseudogene	0.0386014	0.0467	0.0158	0.003039	1.03293	0.0082	7.386e-05
rs7120731	chr11	48597718	A	0.6441	OR4A45P	pseudogene	0.0386278	0.0461	0.0148	0.001852	1.03272	0.0081	7.308e-05
rs3009872	chr1	66411400	T	0.4314	PDE4B	protein_coding	0.0386818	0.0442	0.0143	0.002048	1.02829	0.008	0.0004682
rs1605365	chr11	48725429	C	0.3559	OR4A44P	pseudogene	0.0389969	-0.0468	0.0158	0.003018	0.96812	0.0082	7.294e-05
rs10443218	chr1	40370795	T	0.3579	MYCL	protein_coding	0.0391541	-0.0582	0.0148	8.669e-05	0.9719	0.0082	0.0004756
rs62100674	chr18	62355801	T	0.166	RNU7-146P	snRNA	0.039174	-0.0548	0.0185	0.003108	0.96464	0.0103	0.000475
rs7294262	chr11	48676598	A	0.6441	OR4A44P	pseudogene	0.0394287	-0.0472	0.015	0.001694	0.96773	0.0083	7.29e-05
rs17073546	chr18	62366538	C	0.166	RNU7-146P	snRNA	0.0394876	0.0553	0.0184	0.002664	1.03645	0.0103	0.0004805
rs6122859	chr20	48610609	A	0.6342	SNAI1	protein_coding	0.0398609	-0.0466	0.0152	0.002119	0.97122	0.0084	0.0004859
rs644754	chr11	49204117	T	0.2266	FOLH1	protein_coding	0.0398727	0.063	0.0171	0.0002354	1.03262	0.0092	0.0004869
rs140352868	chr11	48757156	A	0.6431	OR4A44P	pseudogene	0.0398871	0.0481	0.0159	0.00249	1.03314	0.0082	7.289e-05
rs2865923	chr11	48724955	A	0.6441	OR4A44P	pseudogene	0.0400353	-0.0471	0.0158	0.0028	0.96812	0.0082	7.23e-05
rs71479917	chr11	48596321	C	0.6441	OR4A45P	pseudogene	0.0404616	-0.0468	0.0148	0.001587	0.96822	0.0081	7.22e-05
rs10063215	chr5	26787817	T	0.0199	CTD-2533K21.4	lincRNA	0.0405465	-0.1176	0.0388	0.00246	1.07509	0.0208	0.000496
rs1473579	chr11	48901553	A	0.6103	RP11-56P9.5	pseudogene	0.0405814	0.0459	0.0152	0.00246	1.02912	0.0082	0.0004973
rs9794931	chr11	48598055	A	0.6441	OR4A45P	pseudogene	0.0406147	0.0464	0.0148	0.001687	1.03283	0.0081	7.16e-05
rs2202637	chr11	48734384	C	0.6421	OR4A44P	pseudogene	0.0408921	-0.0496	0.0159	0.001797	0.96802	0.0082	7.121e-05
rs202676	chr11	49227620	A	0.2256	FOLH1	protein_coding	0.0410154	-0.0634	0.017	0.0001925	0.9686	0.0092	0.0005035
rs10838914	chr11	48500308	A	0.6451	OR4R1P	pseudogene	0.04138	-0.0454	0.0148	0.002238	0.96822	0.0081	7.117e-05
rs202707	chr11	49209722	A	0.2256	FOLH1	protein_coding	0.0414967	-0.0636	0.0171	0.0002002	0.96851	0.0092	0.0005103
rs10400213	chr11	48891361	A	0.6441	RP11-56P9.5	pseudogene	0.0417978	0.0511	0.0167	0.002192	1.03448	0.0085	7.099e-05
rs12278702	chr11	48846476	A	0.6431	RP11-56P9.5	pseudogene	0.0423039	0.0486	0.0161	0.0026	1.03355	0.0083	7.094e-05
rs2202642	chr11	48709451	A	0.6441	OR4A44P	pseudogene	0.0426902	-0.0503	0.0165	0.002323	0.96667	0.0085	7.067e-05
rs4882063	chr11	48453787	A	0.6143	OR4C10P	pseudogene	0.0428644	-0.0464	0.0153	0.002452	0.96348	0.0085	1.198e-05
rs8106047	chr19	18505741	A	0.1571	LRRC25	protein_coding	0.0431251	0.0675	0.0226	0.002816	0.94064	0.014	1.298e-05
rs10769381	chr11	48583195	T	0.6441	OR4A45P	pseudogene	0.0431662	-0.0453	0.0147	0.002035	0.96841	0.0081	7.053e-05
rs2904270	chr20	49185272	A	0.5109	PTPN1	protein_coding	0.0435619	0.043	0.0142	0.002572	1.03179	0.0079	7.024e-05
rs12668707	chr7	4414425	C	0.2137	SDK1	protein_coding	0.0436404	-0.0514	0.0173	0.002978	1.03448	0.0098	0.0005376
rs4361614	chr6	51035485	C	0.836	FTH1P5	pseudogene	0.0436778	-0.0616	0.0195	0.00155	0.96271	0.011	0.000539
rs202692	chr11	49206325	A	0.2256	FOLH1	protein_coding	0.0439497	-0.0661	0.0174	0.0001486	0.96841	0.0093	0.0005433
rs10769389	chr11	48618011	T	0.6441	OR4A41P	pseudogene	0.0440206	-0.045	0.0146	0.002113	0.96831	0.0081	6.956e-05
rs7395646	chr11	48518677	T	0.6441	OR4A46P	pseudogene	0.0440206	-0.0478	0.0148	0.001238	0.96812	0.0081	6.956e-05
rs202702	chr11	49215555	C	0.2256	FOLH1	protein_coding	0.044374	-0.0634	0.0172	0.0002226	0.9687	0.0092	0.0005495
rs8189123	chr11	48833837	T	0.6441	RP11-56P9.5	pseudogene	0.0445501	-0.0479	0.0161	0.002867	0.96754	0.0083	6.896e-05
rs11626589	chr14	104072225	T	0.6541	KLC1	protein_coding	0.0446534	0.047	0.015	0.001672	0.96377	0.0084	1.152e-05
rs7946854	chr11	48937663	T	0.3559	RP11-56P9.4	pseudogene	0.0447838	-0.0532	0.0169	0.001649	0.97006	0.0088	0.0005565
rs202703	chr11	49215431	A	0.2256	FOLH1	protein_coding	0.0448372	0.0635	0.0171	0.0001965	1.03231	0.0092	0.0005562
rs11039867	chr11	48621192	T	0.6441	OR4A41P	pseudogene	0.0450334	-0.0464	0.0147	0.001616	0.96773	0.0082	6.874e-05
rs11039772	chr11	48513892	A	0.6451	OR4A48P	pseudogene	0.0455439	-0.0449	0.0146	0.002079	0.96831	0.0081	6.854e-05
rs80039329	chr2	53176417	A	0.2296	AC010967.2	lincRNA	0.0456142	0.0504	0.0169	0.002943	1.03303	0.0094	0.0005678
rs1945183	chr11	48502427	A	0.6451	OR4R1P	pseudogene	0.0460219	-0.044	0.0148	0.002914	0.96812	0.0081	6.827e-05
rs667827	chr11	49224086	T	0.2256	FOLH1	protein_coding	0.0464258	0.0658	0.0173	0.0001397	1.03221	0.0092	0.0005789
rs2505283	chr6	51075280	A	0.834	RP3-437C15.2	pseudogene	0.046562	-0.0585	0.0194	0.002513	0.963	0.0109	0.0005816
rs6485877	chr11	48585753	A	0.6431	OR4A45P	pseudogene	0.0465756	-0.0446	0.0149	0.002733	0.96802	0.0082	6.809e-05
rs11040200	chr11	49003521	A	0.6103	TRIM51GP	pseudogene	0.0466499	-0.0494	0.015	0.0009602	0.97268	0.0081	0.0005837
rs202682	chr11	49221096	T	0.2256	FOLH1	protein_coding	0.0467534	0.0664	0.0173	0.0001284	1.03241	0.0093	0.000586
rs62100986	chr18	62365291	T	0.166	RNU7-146P	snRNA	0.0468718	0.0551	0.0184	0.002776	1.03593	0.0103	0.0005895
rs1161201	chr6	51049130	T	0.837	FTH1P5	pseudogene	0.0469122	-0.0604	0.0194	0.001883	0.9631	0.011	0.000589
rs6020218	chr20	48650389	T	0.6352	TRERNA1	lincRNA	0.0469903	0.046	0.0149	0.002039	1.02953	0.0085	0.000592
rs4882009	chr11	48554289	A	0.6441	OR4A43P	pseudogene	0.0472291	-0.0491	0.0153	0.001336	0.96735	0.0083	6.803e-05
rs647370	chr11	49231658	T	0.2256	FOLH1	protein_coding	0.0475204	0.0635	0.017	0.0001933	1.032	0.0092	0.0005997
rs7931984	chr11	48580835	A	0.6441	OR4A45P	pseudogene	0.0477896	-0.0456	0.0146	0.001797	0.96831	0.0081	6.781e-05
rs670776	chr11	49236814	A	0.2247	FOLH1	protein_coding	0.0484046	-0.0636	0.0171	0.0001951	0.96899	0.0092	0.0006119
rs111666866	chr6	32491925	T	0.7346	HLA-DRB5	protein_coding	0.0484804	0.0598	0.0179	0.0008216	0.96551	0.0103	0.0006139
rs36025711	chr11	49100138	T	0,0.6342	UBTFL7	pseudogene	0.0485177	0.0542	0.0149	0.0002734	1.03314	0.0082	6.78e-05
rs78651935	chr6	164058702	T	0.0219	RP5-826L7.1	lincRNA	0.0485401	-0.1615	0.0532	0.002388	0.90565	0.0289	0.0006157
rs12791074	chr11	49005023	A	0.6103	TRIM51GP	pseudogene	0.0487807	-0.0488	0.0148	0.001012	0.97287	0.008	0.0006198
rs1809986	chr11	48987539	A	0.6431	RP11-56P9.8	pseudogene	0.0490204	-0.0476	0.0147	0.001189	0.9721	0.0083	0.0006239
rs1446434	chr2	53235119	A	0.2237	AC010967.2	lincRNA	0.0491809	0.0514	0.0171	0.002667	1.03283	0.0094	0.000627
rs7482301	chr11	48575142	A	0.6441	OR4A45P	pseudogene	0.0492685	0.0469	0.0147	0.001467	1.03334	0.0082	6.779e-05
rs7947055	chr11	48977086	T	0.3559	TRIM51CP	pseudogene	0.0495131	0.0617	0.0163	0.0001557	1.02953	0.0085	0.0006323
