# Supplementary material for: Shared genetic etiology underlying Alzheimer’s disease and major depressive disorder
Source: Transl Psychiatry. 2020 Mar 9;10:88. doi: 10.1038/s41398-020-0769-y (PMC7062839; doi:10.1038/s41398-020-0769-y)
Supplement: Supplementary file 6 — Supplemental Table S3. Pathway analysis for LOAD conditional on MDD. [file 41398_2020_769_MOESM6_ESM.xlsx]

## Sheet: Supplemental Table S3 LOADcMDD 
Supplemental Table S3: LOAD|MDD pathways
Gene Set Name	Gene Set Description	Gene Set P Value	Gene Set FDR	Significant gene number	Selected gene number	All gene number	Gene Set URL
OXIDOREDUCTASE_ACTIVITY__ACTING_ON_NADH_OR_NADPH	Genes annotated by the GO term GO:0016651. Catalysis of an oxidation-reduction (redox) reaction in which NADH or NADPH acts as a hydrogen or electron donor and reduces a hydrogen or electron acceptor.	< 0.001	0.004	8	21	25	http://amigo.geneontology.org/cgi-bin/amigo/go.cgi?view=details&search_constraint=terms&depth=0&query=GO:0016651
NUCLEOBASE__NUCLEOSIDE__NUCLEOTIDE_AND_NUCLEIC_ACID_TRANSPORT	Genes annotated by the GO term GO:0015931. The directed movement of nucleobases, nucleosides, nucleotides and nucleic acids, into, out of, within or between cells.	< 0.001	0.005	10	26	32	http://amigo.geneontology.org/cgi-bin/amigo/go.cgi?view=details&search_constraint=terms&depth=0&query=GO:0015931
CALCIUM_CHANNEL_ACTIVITY	Genes annotated by the GO term GO:0005262. Catalysis of facilitated diffusion of an calcium (by an energy-independent process) involving passage through a transmembrane aqueous pore or channel without evidence for a carrier-mediated mechanism.	< 0.001	0.006	17	31	33	http://amigo.geneontology.org/cgi-bin/amigo/go.cgi?view=details&search_constraint=terms&depth=0&query=GO:0005262
RECEPTOR_MEDIATED_ENDOCYTOSIS	Genes annotated by the GO term GO:0006898. The uptake of external materials by cells, utilizing receptors to ensure specificity of transport. A specific receptor on the cell surface binds tightly to the extracellular macromolecule (the ligand) that it recognizes; the plasma-membrane region containing the receptor-ligand complex then undergoes endocytosis, forming a transport vesicle containing th…	< 0.001	0.0196	12	29	33	http://amigo.geneontology.org/cgi-bin/amigo/go.cgi?view=details&search_constraint=terms&depth=0&query=GO:0006898
GTPASE_REGULATOR_ACTIVITY	Genes annotated by the GO term GO:0030695. Modulates the rate of GTP hydrolysis by a GTPase.	< 0.001	0.024	51	104	126	http://amigo.geneontology.org/cgi-bin/amigo/go.cgi?view=details&search_constraint=terms&depth=0&query=GO:0030695
PROTEIN_COMPLEX_BINDING	Genes annotated by the GO term GO:0032403. Interacting selectively with any protein complex (a complex of two or more proteins that may include other nonprotein molecules).	< 0.001	0.032	24	46	54	http://amigo.geneontology.org/cgi-bin/amigo/go.cgi?view=details&search_constraint=terms&depth=0&query=GO:0032403
PHOSPHOLIPID_BINDING	Genes annotated by the GO term GO:0005543. Interacting selectively with phospholipids, a class of lipids containing phosphoric acid as a mono- or diester.	< 0.001	0.0415455	15	37	47	http://amigo.geneontology.org/cgi-bin/amigo/go.cgi?view=details&search_constraint=terms&depth=0&query=GO:0005543
HSA04612_ANTIGEN_PROCESSING_AND_PRESENTATION	Genes involved in antigen processing and presentation	0.001	0.0428571	18	53	83	http://www.kegg.jp/dbget-bin/show_pathway?HSA04612
HSA04640_HEMATOPOIETIC_CELL_LINEAGE	Genes involved in hematopoietic cell lineage	< 0.001	0.0444	28	71	88	http://www.kegg.jp/dbget-bin/show_pathway?HSA04640
SMALL_GTPASE_REGULATOR_ACTIVITY	Genes annotated by the GO term GO:0005083. Modulates the rate of GTP hydrolysis by a small monomeric GTPase.	< 0.001	0.045	27	52	67	http://amigo.geneontology.org/cgi-bin/amigo/go.cgi?view=details&search_constraint=terms&depth=0&query=GO:0005083
NEGATIVE_REGULATION_OF_TRANSCRIPTION_FROM_RNA_POLYMERASE_II_PROMOTER	Genes annotated by the GO term GO:0000122. Any process that stops, prevents or reduces the frequency, rate or extent of transcription from an RNA polymerase II promoter.	0.001	0.0485556	30	70	84	http://amigo.geneontology.org/cgi-bin/amigo/go.cgi?view=details&search_constraint=terms&depth=0&query=GO:0000122
PROTEIN_TYROSINE_PHOSPHATASE_ACTIVITY	Genes annotated by the GO term GO:0004725. Catalysis of the reaction: protein tyrosine phosphate + H2O = protein tyrosine + phosphate.	< 0.001	0.0759231	26	48	53	http://amigo.geneontology.org/cgi-bin/amigo/go.cgi?view=details&search_constraint=terms&depth=0&query=GO:0004725
AXONOGENESIS	Genes annotated by the GO term GO:0007409. Generation of a long process of a neuron, that carries efferent (outgoing) action potentials from the cell body towards target cells.	< 0.001	0.0784167	20	37	43	http://amigo.geneontology.org/cgi-bin/amigo/go.cgi?view=details&search_constraint=terms&depth=0&query=GO:0007409
HSA00360_PHENYLALANINE_METABOLISM	Genes involved in phenylalanine metabolism	0.006	0.0922857	9	20	30	http://www.kegg.jp/dbget-bin/show_pathway?HSA00360
REGULATION_OF_MAP_KINASE_ACTIVITY	Genes annotated by the GO term GO:0043405. Any process that modulates the frequency, rate or extent of MAP kinase activity.	< 0.001	0.096	26	57	67	http://amigo.geneontology.org/cgi-bin/amigo/go.cgi?view=details&search_constraint=terms&depth=0&query=GO:0043405
CALMODULIN_BINDING	Genes annotated by the GO term GO:0005516. Interacting selectively with calmodulin, a calcium-binding protein with many roles, both in the calcium-bound and calcium-free states.	0.001	0.0996842	12	21	25	http://amigo.geneontology.org/cgi-bin/amigo/go.cgi?view=details&search_constraint=terms&depth=0&query=GO:0005516
