# Supplementary material for: Shared genetic etiology underlying Alzheimer’s disease and major depressive disorder
Source: Transl Psychiatry. 2020 Mar 9;10:88. doi: 10.1038/s41398-020-0769-y (PMC7062839; doi:10.1038/s41398-020-0769-y)
Supplement: Supplementary file 7 — Supplemental Table S4. Pathway analysis for MDD conditional on LOAD. [file 41398_2020_769_MOESM7_ESM.xlsx]

## Sheet: Supplemental Table S4 MDDcLOAD 
Supplemental Table S4: MDD|LOAD pathways
Gene Set Name	Gene Set Description	Gene Set P Value	Gene Set FDR	Significant gene number	Selected gene number	All gene number	Gene Set URL	c000009
HSA04670_LEUKOCYTE_TRANSENDOTHELIAL_MIGRATION	Genes involved in Leukocyte transendothelial migration	< 0.001	0	5	24	115	http://www.kegg.jp/dbget-bin/show_pathway?HSA04670
HSA04520_ADHERENS_JUNCTION	Genes involved in adherens junction	< 0.001	0.004	5	28	75	http://www.kegg.jp/dbget-bin/show_pathway?HSA04520
SENSORY_PERCEPTION	Genes annotated by the GO term GO:0007600. The series of events required for an organism to receive a sensory stimulus, convert it to a molecular signal, and recognize and characterize the signal.	< 0.001	0.00625	5	39	190	http://amigo.geneontology.org/cgi-bin/amigo/go.cgi?view=details&search_constraint=terms&depth=0&query=GO:0007600
TRANSCRIPTION_REPRESSOR_ACTIVITY	Genes annotated by the GO term GO:0016564. Any transcription regulator activity that prevents or downregulates transcription.	< 0.001	0.00833333	5	39	152	http://amigo.geneontology.org/cgi-bin/amigo/go.cgi?view=details&search_constraint=terms&depth=0&query=GO:0016564
CHROMOSOME_ORGANIZATION_AND_BIOGENESIS	Genes annotated by the GO term GO:0051276. A process that is carried out at the cellular level that results in the formation, arrangement of constituent parts, or disassembly of chromosomes, structures composed of a very long molecule of DNA and associated proteins that carries hereditary information.	< 0.001	0.0131667	4	24	124	http://amigo.geneontology.org/cgi-bin/amigo/go.cgi?view=details&search_constraint=terms&depth=0&query=GO:0051276
PURINE_METABOLISM		< 0.001	0.0156	4	20	117	http://www.genome.jp/kegg/pathway/map/map00230.html
ENZYME_INHIBITOR_ACTIVITY	Genes annotated by the GO term GO:0004857. Stops, prevents or reduces the activity of an enzyme.	< 0.001	0.0195714	3	22	119	http://amigo.geneontology.org/cgi-bin/amigo/go.cgi?view=details&search_constraint=terms&depth=0&query=GO:0004857
ESTABLISHMENT_OF_CELLULAR_LOCALIZATION	Genes annotated by the GO term GO:0051649. The directed movement of a substance or cellular entity, such as a protein complex or organelle, to a specific location within, or in the membrane of, a cell.	< 0.001	0.0454444	8	53	355	http://amigo.geneontology.org/cgi-bin/amigo/go.cgi?view=details&search_constraint=terms&depth=0&query=GO:0051649
ENZYME_REGULATOR_ACTIVITY	Genes annotated by the GO term GO:0030234. Modulates the activity of an enzyme.	< 0.001	0.04775	8	70	324	http://amigo.geneontology.org/cgi-bin/amigo/go.cgi?view=details&search_constraint=terms&depth=0&query=GO:0030234
NEUROLOGICAL_SYSTEM_PROCESS	Genes annotated by the GO term GO:0050877. The processes pertaining to the functions of the nervous system of an organism.	0.002	0.0504167	9	86	379	http://amigo.geneontology.org/cgi-bin/amigo/go.cgi?view=details&search_constraint=terms&depth=0&query=GO:0050877
POSITIVE_REGULATION_OF_TRANSCRIPTION	Genes annotated by the GO term GO:0045941. Any process that activates or increases the frequency, rate or extent of transcription.	0.002	0.0510909	5	34	144	http://amigo.geneontology.org/cgi-bin/amigo/go.cgi?view=details&search_constraint=terms&depth=0&query=GO:0045941
CELLULAR_LOCALIZATION	Genes annotated by the GO term GO:0051641. The processes by which a substance or cellular entity, such as a protein complex or organelle, is transported to, and/or maintained in, a specific location within or in the membrane of a cell.	0.002	0.0531	8	58	373	http://amigo.geneontology.org/cgi-bin/amigo/go.cgi?view=details&search_constraint=terms&depth=0&query=GO:0051641
ION_HOMEOSTASIS	Genes annotated by the GO term GO:0050801. Any of the processes involved in the maintenance of an internal equilibrium of ions within an organism or cell.	0.006	0.0586429	3	21	129	http://amigo.geneontology.org/cgi-bin/amigo/go.cgi?view=details&search_constraint=terms&depth=0&query=GO:0050801
MACROMOLECULE_LOCALIZATION	Genes annotated by the GO term GO:0033036. The processes by which a macromolecule is transported to, or maintained in, a specific location.	0.004	0.0619231	7	44	237	http://amigo.geneontology.org/cgi-bin/amigo/go.cgi?view=details&search_constraint=terms&depth=0&query=GO:0033036
TRANSMEMBRANE_RECEPTOR_PROTEIN_TYROSINE_KINASE_SIGNALING_PATHWAY	Genes annotated by the GO term GO:0007169. The series of molecular signals generated as a consequence of a transmembrane receptor tyrosine kinase binding to its physiological ligand.	0.003	0.0668125	4	26	83	http://amigo.geneontology.org/cgi-bin/amigo/go.cgi?view=details&search_constraint=terms&depth=0&query=GO:0007169
HSA04650_NATURAL_KILLER_CELL_MEDIATED_CYTOTOXICITY	Genes involved in natural killer cell mediated cytotoxicity	0.003	0.0681333	5	31	132	http://www.kegg.jp/dbget-bin/show_pathway?HSA04650
TRANSCRIPTION_COREPRESSOR_ACTIVITY	Genes annotated by the GO term GO:0003714. The function of a transcription cofactor that represses transcription from a RNA polymerase II promoter; does not bind DNA itself.	0.006	0.0735882	3	23	94	http://amigo.geneontology.org/cgi-bin/amigo/go.cgi?view=details&search_constraint=terms&depth=0&query=GO:0003714
TRANSCRIPTION_FACTOR_BINDING	Genes annotated by the GO term GO:0008134. Interacting selectively with a transcription factor, any protein required to initiate or regulate transcription.	0.003	0.0797222	8	65	307	http://amigo.geneontology.org/cgi-bin/amigo/go.cgi?view=details&search_constraint=terms&depth=0&query=GO:0008134
POSITIVE_REGULATION_OF_I_KAPPAB_KINASE_NF_KAPPAB_CASCADE	Genes annotated by the GO term GO:0043123. Any process that activates or increases the frequency, rate or extent of an I-kappaB kinase/NF-kappaB induced cascade.	0.005	0.0823158	3	20	87	http://amigo.geneontology.org/cgi-bin/amigo/go.cgi?view=details&search_constraint=terms&depth=0&query=GO:0043123
NEGATIVE_REGULATION_OF_METABOLIC_PROCESS	Genes annotated by the GO term GO:0009892. Any process that stops, prevents or reduces the frequency, rate or extent of the chemical reactions and pathways within a cell or an organism.	0.008	0.098619	7	59	262	http://amigo.geneontology.org/cgi-bin/amigo/go.cgi?view=details&search_constraint=terms&depth=0&query=GO:0009892
NEGATIVE_REGULATION_OF_CELLULAR_METABOLIC_PROCESS	Genes annotated by the GO term GO:0031324. Any process that stops, prevents or reduces the frequency, rate or extent of the chemical reactions and pathways by which individual cells transform chemical substances.	0.008	0.098619	7	59	259	http://amigo.geneontology.org/cgi-bin/amigo/go.cgi?view=details&search_constraint=terms&depth=0&query=GO:0031324
TRANSCRIPTION_COFACTOR_ACTIVITY	Genes annotated by the GO term GO:0003712. The function that links a sequence-specific transcription factor to the core RNA polymerase II complex but does not bind DNA itself.	0.005	0.0986818	6	48	228	http://amigo.geneontology.org/cgi-bin/amigo/go.cgi?view=details&search_constraint=terms&depth=0&query=GO:0003712
